# Supplementary material for: Genome-Wide Bioinformatics Analysis of MAPK Gene Family in Kiwifruit (Actinidia Chinensis)
Source: Int J Mol Sci. 2018 Aug 24;19(9):2510. doi: 10.3390/ijms19092510 (PMC6164783; doi:10.3390/ijms19092510)
Supplement: Supplementary file 1 [file ijms-19-02510-s001.zip]

Archive with 5 entries (5 files):
- ijms-336521 supplementary figures.docx
- Supplementary Material File 1.txt
- Supplementary Material File 2.txt
- Supplementary Material File 3.txt
- Supplementary Material File 4.xls
