# Supplementary material for: Genome-Wide Bioinformatics Analysis of MAPK Gene Family in Kiwifruit (Actinidia Chinensis)
Source: Int J Mol Sci. 2018 Aug 24;19(9):2510. doi: 10.3390/ijms19092510 (PMC6164783; doi:10.3390/ijms19092510)
Supplement: Supplementary file 1 [file ijms-19-02510-s001.zip › Supplementary Material File 1.txt]

Supplementary Material File 1. The protein sequences of AcMAPK genes in A. chinensis (TXT).

>AcMAPK1
MESSSGAGGNSSTVKGVLTHGGRYVRYNVYGNFFEVSNKYVPPIRPIGRGAYGIVCAAVNSDTHEEVAIKKIGNAFDNKIDAKRTLREIKLLRHMTHENIIAIKDIIRPPKRDAFNDVYIVYELMDTDLHQIIRSNQALTDDHCQYFLYQLLRGLKYVHSENVLHRDLKPSNLLLNANCDLKIGDFGLARTTSETDFMTEYVVTRWYRAPELLLNCSEYTAAIDIWSVGCILGEIVTREPLFPGRDYVQQLRLITELLGSPDETSLGFLRSDNARRYIKQLPRYPKQQFSARFPNMSPLAVDLLEKMLVFDPNRRVTVDEALCHPYLSSLHDINDEPICTNPFSFDFEQPSFTEENIKELIWRESLKFNPDPIH
>AcMAPK2
MSNASVWEMATPVDPPNGIRSPGKHYYSMWQTLFEIDTKYVPIKPIGRGAYGIVCSSINRETNEKVAIKKIHNAFENRVDALRTLRELKLLRHLRHDNVIALKDVMMPIQRRTFKDVYMVYELMDTDLHQIIKSPQALTNDHCQYFLFQLLRGLKYLHSANILHRDLKPGNLLINANCDLKICDFGLARTSSGKGQFMTEYVVTRWYRAPELLLCCDNYGTSIDVWSVGCIFAELLGRKTIFPGTECLNQLKLIINILGSQREDDLEFIDNPKARKYIKTLPYSLGTPLSRLYPNAHPLAIDLLQKMLIFDPSKRISVTEALQHPFMSTLYDPRNDTPAQVPIDLDIDEDLGEEMIREMMWKEMLHYHPEAATTNVEVS
>AcMAPK3
MERESAGAVRGGVPTHDGRYVQYNVLGHIFEVSAKYAPPIQPIGRGAYGIVCCATNSETKEEVAIKRIGNAFDNRIDAKRTLREIKLLCHMNHENIVKIKDIIRPPEKENFNDVYTVYELMDTDLHQIIRSSQALTDDHCQYFLYQLLRGLKYIHSANVLHRDLKPSNLLLNASCDLKICDFGLARTTSETDFMTEYVVTRWYRAPELLLNCSEYTAAIDIWSVGCILMEIIKREPLFPGKDYVQQLLLITEQPFSHKFPDVSPIAIDLAERMLVFDPSKRITVEEALSHPFLSGLHEINEEPTCPSPFVFDFEQASLSEEDIKELIWKESLNFNPDEME
>AcMAPK4
MSVDSSTASSTEGNIRGILTHGGRYVQYNVYGNIFEVSRKYVPPIRPVGRGAYGIVCAAVNTETREEVAIKKIGNAFDNRIDAKRTLREIKLLRHMDHENVIALRDVIRPPQKENFNDVYIVYELMDTDLHQIIRSNQPLNDDHCRYFLYQLLRGLKYVHSANVLHRDLKPTNLFLNANCDLKIGDFGLARTTSETDFMTEYVVTRWYRAPELLLNCSEYTAAIDIWSVGCILGEIITRQPLFPGRDYVHQLRLITELIGSPDDASLGFLRSDNARRYVRQLPQYPRQQFSARFPNMSPGAMDLLEQMLVFDPNRRITVEGALCHPYLAPLHDINEEPVCPRPFSFDFEQPSFTEENIKELIWRESVRFNPDPPTN
>AcMAPK5
MADVNSADFPAVAVHGGQFIQYNIFGNLFEITTKYRPPIIPIGRGAYGIVCSVLNSETNEMVAMKKIANAFDNYMDAKRTLREIKLLRHLDHENVIAIKDVVPPPLRREFSDVYIAMELMDTDLHQIIRSNQGLSEEHCQVTYFVLNFFDALPMMVLNLIEKVLKKNEFMTEYVVTRWYRAPELLLNSSEYTAAIDVWSVGCIFMELMNRKPLFPGKDHVHQMRLLTELLGTPTESDLGFVRNEDARRYIRQLPRHPRQQLTRVFSHVHPLAIDLVDKMLTFDPTRRISVEEALAHPYLARLHDVADEPVCPESFSFDFEQAMGEEQIKDMIYQEALSLNPEYA
>AcMAPK6
MEVHTRRKPLTVLLPKDLWDVIVIKERFITTDVSKVADSPKKTIAGSAPIQIKSVAFPECSIDYQDYTPCTDPKRWKKYGVHRLSFLERHCPPAFERKECLVPPPDGYKKSNQNWLRKEGEKFRFPGGGTMFPKGVSAYVDLMRDLIPEMHDGTIRTAIDTGCGVASWGGDLLDRGILTVSLAPRDNHEAQVQFALERGIPAILGVISTQRLPFPSSSFDMAHCSRCLIPWTEFGGIYLLEVNRILRPGGFWILSGPPVNYENRWRGWNTTIEEQKSDYEKLEDLLTSMCFALYNKKDDIAVWRKSKDNSCYAKLAVPDAYPPKCDDGTEPDSAWYTPLRPCVVVPNPKLNKLALKSVPKWPERLHVAPERVGDIHGGSASGFKHDDSKWKVRAKHYKKLVPAIGTDKIRNVMDMNTLYGGFAAALISDPLWVMNVVSSYAPNTLAVVYDRGLIGTYHDWCEAFSTYPRTYDLLHLDGLFTAENHRCEMKYVLLEMDRILRPNGYFAQTPDLATEGAQIFWSGYASSISSQQQLNHSPRTTIYKIWPIAFATDSAGQPLPVHTFDFLSPLNTQVTMYGFLFVEFAVIGGNSCIGLRFQGLNLFYYVMEKACLWYKIIKEVGDGTFGSVWRAINKQTGEIVAIKKMKRKYYSWEECISLREVKSLRKMNHPNIVKLKEVIRENDILYFVFEYMECNLYQLIKDRGKLFSENEVRNWCFQVFQGLAYMHQQGYFHRDLKPENLLVSKNIIKIADFGLAREISSQPPYTEYVSTRWYRAPKVLLQSPMYNSAVDMWAMGAIMAELFTLCPLFPGSSEADEIYRICSVIGTPTEIVWAEGLKLASAINYQFPQLTGVHLSVLVPSASEDAINLIKSLCSWDPCKRPTALEALQHPFFQSCFYIPPSLRSKMAVTRTPPSGTRGLSEQKSVRRYSGTVSDSKPASKFPPAKSHVPLTTGVVHRKLEIKNQNYKFSKIDANQQPKYRPPARNTSNYNVKIGCGVSETAEKLGNLTVGNARLPARQAFPAPMKAGGCHGQTDLFLGRSREIQTGRSFTKKVVG
>AcMAPK7
MATPVDPPNGIRSPGKHYYSMWQTLFEIDTKYVPIKPIGRGAYGIVCSSINRETNEKVAIKKIHNAFENCIDALRTLRELKLLRHLRHDNVIALKDVMMPIQRRTFKDVYLVYELMDTDLHQIIKSSQALTNDHCQYFLFQLLRGLKYLHSANILHRDLKPGNLLINANCDLKICDFGLARTSSGKGQFMTEYVVTRWYRAPELLLCCDNYGTSIDVWSVGCIFAELLGRKPIFPGTECLNQLKLIINILGNQREDDLEFIDNPKARKYIKSLPYSLGTPLSRLYPNAHPLAIDLLQKMLVFDPSKRISVTEALQHPFMSALYDPKCDTPAQVPIDLDIDEDLGEEMIREMMWTEMLNYHPEAATANVEMS
>AcMAPK8
MVTTTSTKKMEQKDNAFISLKDVLLSRPQPRSQSNSTLLLKSTIIPPIPAKHSESFAIRDQNPSHMESSSATGGNTSTVKGVHTHGGRYVRYNVYGNFFEVSNKYVPPIRPIGRGAYGIVCAAVNSDTHEEVAIKKIGNAFDNKIDAKRTLREIKLLRHMTHENVIAIKDIIRPPKRDAFNDVYIVYELMDTDLHQIIRSNQALTDDHCQLLRGLKYVHSANVLHRDLKPSNLLLNANCDLKIGDFGLARTTSETDFMTEYVVTRWYRAPELLLNCSEYTAAIDIWSVGCILGEIATREPLFPGRDYVQQLRLITELLGSPDETSLGFLRSDNARRYIKQFPRYPKQQFSSRFPNMSPLAVDLLEKMLVFDPSKRVTVDEALCHPYLSSLHDINDEPICSNPFSFDFEQPSFTEENIKELIWRESLKFNPDPIH
>AcMAPK9
MGSVWLEWKRRWWLRGETNEKVAIKKINNVFGNRIDALRTLRELKLLRHIQHENVIALKDVMMPSHVTSFKDVYLVYEIMDTDLHHIIKSSQPLSNDHCKYFIFQLLRGLKYLHSANVLHRDLKPGNLLINSNCELKICDFGLARTGRDNGQFMTEYVVTRWYRAPELLLCCDNYGTSIDVWSVGCIFAEILGRKPIFPGTECLNQLKLIINILGSQREADLEFIDNTKARRFIKSLPYSRGIHFSSMYPHADHLAIDLLQRMLIFDPSKRITVTEALHHPYMSGLYDPTHNPPAQVQLNLDIDENMGEAMIRELMLREMLHYHPETAYTNTLAHA
>AcMAPK10
MDFFTEYGDANRYKILEIIGKGSYGVVCAAIDTHTGEKVAIKKITEIFEHISDAIRILREVKLLRLLRHPDIVEIKRIMLPPSRRDFKDIYVVFELMESDLHQVIKANDDLTQDHHRFFLYQMLRALKYMHTANVYHRDLKPKNILANANCKLKICDFGLARVAFSDTPTTIFWTDYVATRWYRAPELCGSFFAKYTPAIDIWSVGCIFAEVLTGKPLFPGKSVVHQLDLITDLLGTPSADTISGVRNEKARRYLTNMRKKQPVSFGEKFPSADPSALCLLQRLLAFDPNDRPTAEEALADPYFKGLAKVEREPCCQPISKIEFEFERRRVTKEDIRELLFREILEYNPQLLKDYMAGNEGANFLYPSATGQFRKHFAYLEENDGKSGPVIPPPERKHVSLPRSTVNSSIVPPRANPNLASFRSHQVTEEPCNSVRVVTDAMSGNFVRPSRPPPRVPAAKPGRVVGPVLPYASGRNISDAYDPRLFLRNGIIPPQGISPHYLTRTNTVNQEKSRPELNQESAQIRSQPAQCNTTAKPAPQMAIDMNTNPYYQQHVKASQLNDQIAINAKLLQEQSQLGAIGAAAVVVAARREVGAVQFGLS
>AcMAPK11
MSSVTSSSSPPITSLLFDPLAAALTASVGLLIAAVIVIGIGIVTVKKLMKRKSLTEREKTVLQDCLETIDETVDELQKVEDDLNYCATNLETKEEVAIKRIGNAFDNRIDAKRTLREIKFLCHMDHENIIKIKDILRPPAKEEFNDVYIAHELMEIDLHQIICSSQALTDDHCQDFTSQSYIGAMVKAQATKCENGGLTLWYFLYQLLRGLKYIHSANVLHRDLKPSNLLLNANCDLRICDFGLARTTSDTDFMTEYVVTRWYRAPELFLNCSEYTAAIDIWSVGCILMEILLIEPLFPGKDYAQQLLLGSPEDSDLGFVRSENARKYVKQLQCVPKQPFLHKFLDVSPTAIDLEEKMLVFDPSERISVEEALNHPFLSSLHEINEEPTCPSPFVFDFEQSSLSEEDIKELVWRQSLTFNQDEVE
>AcMAPK12
MYGPVQPPSDASVSEAAVAAWNGNIPMMLTHGGRFVQYNVLGNVFEITSKYIPPVMAVGRGAYGIVCSALDSETNEHVAIKKIANGFDNRTDAKRTLRGIKLLRRKDHDNVIFLTSDPPRVEIHSFCNVLHRDLKPSNLLVNSNCDLKICDFGLARVNSEIDFMTEYVVMRWYRPPELLLNSSDYTAAIDVWSVGFIFMELMVRKPLFPGKDHVNQLRLLMELIGTPSDVELGCLNDTEKTYIRQLPPFPRKPFTEKYPDVNPTAMDLVEKMLTFDPRRRITVKDALTHPYLETLHDINDEPTCMTPFSFESEQHALTEEQIRELIYREALAFSSKYRLM
>AcMAPK13
MERYKIIKEVGDGTFGSVWRAINKQTGEVVAIKKMKKKYYSWEECINLREVKSLRKMNHPNIVKLKEVIRENDILFFVFEYMECNLYQLMKDRAQLFSEDEVRNWCFQVFQGLAYTHQRGYFHRDLKPENLLVSKDIIKIADFGLAREINSQPPYTEYVSTRWYRAPEVLLQSPMYNSAVDMWAMGAIMAELFTLRPLFPGSCEADEIYKICNVIGTPTARDWPEGLKLASAINYQFPQLAGVHLSALISSVSDDAIKLITLLCSWDPCKRPTAVEALQHPFFQTCFYIPPSLRSKSAVTGTPPSAGTRETLQSKSVRRYSGLPSNLKPASNYPPAKSQASITTDLQRKLEMNNQDAIKNDNFSKSGAKQPPRYRPPARNSPTSIYNGKVVRGVSETAEKLATMTVGSARVPARQAFPAPMKAGGWHGQSDLFLGRTQEIQPGKTFTRKVV
>AcMAPK14
MTCFNVSMQASADVDFFTEYGEGSRYKIEEVIGKGSYGVVASAYDTYLGEKVAIKKINDIFEHVSDATRILREIKLLRLLRHPDIVEIKHILLPPSRREFKDIYVVFELMESDLHQVIKANDDLTPEHYQFFLYQLLRGLKYIHTANVFHRDLKPKNILANADCKLKVCDFGLARVAFNDTPTAIFWTDYVATRWYRAPELCGSFFSKYTPAIDIWSIGCIFAELLTGKPLFPGKNVVHQLDLMTDLLGTPSPESIARIRNEKARRYLSSMRKKRPIPLSQKFLNADPNALRLLERMLAFDPKDRPSAEEALADPYFKNLARVEREPSAQPVTKMEFEFERRKVTKEDVRELIYREILEYHPKMLKEYLEGSEPTGFMYPSAVDQFKKQFAYLEEHYGKGGTVAPPERQHASSLPRACVLYSDNSVQNSAEVTSALSKCSIKEVEKTHVDRSSGFPMARMPLQVPPSIQGGAARPGKVVSSVLRYNNCGAAAAAAETLEQRRMVRNPAVPTQFPVSSSSYPRRNPGCKNERGEDGVEGSNGLQPKPPYMPRKVAAAQGGPGSHWICNSLTRFDPNPLLCHRKLANPLANFASCPQFLNLNRFKSLSHSSSSGAHKSFSSNSKMGDARRPPAVPIPAVETADRAELYRALEASLGCTFRSDPLTPNPNPLIIVISGPSGVGKDAVIKRLREVRQGIHFVVTVTSRAKREGEIDGKDYFFVSKEEFLSMVERNELLEYALVYGDYKGIPKQQIREFMAKGCDIVLRVDIQGAATLRRILRDSALFVFLVAESESALVKRLIDRKTETKETLMVRVATAREEVKHIRDFDYVVVNADGKLDGAVKLVESIIDAEKAKVRQRNVVI
>AcMAPK15
MMVICIVGDNDNDRGRKREVRDTEEEEREEDEVMVGEKVVMATTRIWELNRKKMADILRSLIKELRSVEPKKPKKSQQNTGRHEDRERERESGEPLAGQEMDASAEPSDTVMSEAAAPSQPPQAAASGIENIPATLSHGGRFIQYNIFGNIFEVTANSALNSETSEHVAIKKIANAFDNKIDAKRTLREIKLLRHMDHENVVAIRDIIPPPQRESFNDVYIAYELMDTDLHQIIRSNQALSEEHCQYFLYQILRGLKYIHSANVLHRDLKPSNLLLNANCDLKICEFGLARVTSETDFMTEYVVTRWYRAPELLLNSSDYTTAIDVWSVGCIFMELMDRKPLFPGRDHVHQLRLLMELIGTPSEAELEFLSENAKKYIRQLPLYRRQSFTEKFPQVHPAAIDLVEKMLTFDPRRRLTVEDALAHPYLTSLHDISDEPICMTPFSFDFEQHALTEEQMKELIYREALAFNPEYMHM
>AcMAPK16
MDTSAEHSDTVMSEAAAPPPPQPVAAGIESIPATLSHGGRFIQYNIFGNIFEVTAKYKPPIMPIGKGAYGIVCSALNSETTEHAAIKKIANAFDNKIDAKRTLREIKLLRHMDHENVISFLLSTFAMQVVAIRDIIPPPQRESFNDVYIAYELMDTDLHQIIRSNQSLSEEHCQYFLYQILRGLKYIHSANVLHRELKPSNLLLNANCDLKICDFGLARVTSETDFMTEYVVTRWYRAPELLLNSSDYTAAIDVWSVGCIFMELMDRKPLFPGRDHVHQLRLLMELIGTPSEAELEFLNENAKKYIRQLPPYRRQSFTEKFPQVHPAAIDLVEKMLTFDPRRRLTVEDALAHPYLTSLHDISDEPICMTPFSFDFEQHALTEEQMKELIYREALAFNPEYMHM
>AcMAPK17
MDALFVEMWIVKAQEIGTKTGSTKLSNPHAYIYVYVDCGELGFRLGNFSSYVKASVDQSMIAGGGGCYGVVLECGGVLAVECMRGLNSTEMDFFSEYGDANRYKIQEVIGKGSYGVVCSAIDTHTGEKVAIKKIHDIFEHISDAARILREIKLLRLLRHPDIVEIKHIMLPPSRRDFRDIYVVFELMESDLHQVIKANDDLTREHYQFFLYQLLRALKYIHTANVYHRDLKPKNILANANCKLKICDFGLARVAFNDTPTTIFWTDYVATRWYRAPELCGSFFSKYTPAIDIWSIGCIFAEVLTGKPLFPGKNVVHQLDLMTDLLGTPSMDTISRVRNEKARRYLTSMRKKQGVSFTQKFPNADPLALRLLERLLAFDPKDRPTAEEALADPYFKGLARVEREPSCQPITKMEFEFERRRVTKEDLRELIFREILEYHPQLLKDYMNGIERTTFLYPSAVDQFRKQFAHLEESAGKNGPVIPLDRKHVSLPRSSIVHSNTIPPKEQANVFTYRGRQISEQSASRNSRDADGVPENLLRSSQAPQRIPLAKPGRVVGPVVSYENGSVAKETHDPKTGTRNAVLPSQVIPPAYCYRRTVPGKPERSTKETERDLSSQAKPVPPCGMASKLAADIAIHIDNNPFYMTRAGVTKVDYVDDRITIDTNLLQAKSQYGGIGASAAAAAASATAHRKVGTVQYGLSRMY
>AcMAPK18
MERYKVLEELGDGTCGSVYKAINMETSEISLRKLNHPNIIKLKEIVRENNELFFILDYMEYNLYQIMRGRQKPFSEEEIRAFMSQVLQGLAHMHRNGYFHRDLKPENLLVTNDVIKIADFGLAREVTSIPPFTDYVSTRWYRAPEVLLQYPAYTPAIDMWAVGAILAELFTSCPIFPGESEIDQLYKICCVLGTPAWITFPEARNISLLINISYSEIMPANLSDIIPNASLEAIDLIKQLCSWDPLKRPTADQSLLHPFFHGGTRIPRSIWDPLQLKLNSMGPAPNLELKLWDFGTQPDDCFLGLTLAVNPSVSNLDISHKVSKGAREDLLFCSGFQDHPQQSVFWSLLSPDHNRITPPVESSLSLSFSPLPHSSIGVPQSTGFTFTSLQPNLLDRPFLPMSSPFQQSH
