# Supplementary material for: Genome-Wide Bioinformatics Analysis of MAPK Gene Family in Kiwifruit (Actinidia Chinensis)
Source: Int J Mol Sci. 2018 Aug 24;19(9):2510. doi: 10.3390/ijms19092510 (PMC6164783; doi:10.3390/ijms19092510)
Supplement: Supplementary file 1 [file ijms-19-02510-s001.zip › Supplementary Material File 2.txt]

Supplementary Material File 2. The information of 20 conserved motifs of MAPKs genes in A. chinensis detected by the online tool MEME (TXT).

	Logo	Name 	Alt. Name 	Width 	Motif Similarity Matrix 
1.	2.	3.	4.	5.	6.	7.	8.	9.	10.	11.	12.	13.	14.	15.	16.	17.	18.	19.	20.
1.	
SEYTAAIDIWSVGCIFAEJLTRKPLFPGKDYVHQLRLIT	MEME-1	39	--	0.14	0.17	0.14	0.18	0.17	0.26	0.2	0.28	0.17	0.18	0.19	0.14	0.25	0.21	0.12	0.18	0.19	0.21	0.19
2.	
YQLLRGLKYIHSANVLHRDLKPSNLLLNANCDLKICDFGLARTT	MEME-2	44	0.14	--	0.3	0.15	0.12	0.25	0.2	0.13	0.25	0.16	0.2	0.23	0.41	0.24	0.25	0.14	0.15	0.13	0.17	0.27
3.	
DFMTEYVVTRWYRAPELLLNC	MEME-3	21	0.17	0.3	--	0.12	0.18	0.19	0.14	0.12	0.13	0.08	0.12	0.14	0.19	0.19	0.27	0.16	0.25	0.13	0.41	0.14
4.	
FNDVYIVYELMDTDLHQIIKSNQALTDEH	MEME-4	29	0.14	0.15	0.12	--	0.23	0.19	0.23	0.21	0.2	0.19	0.17	0.24	0.19	0.4	0.28	0.16	0.11	0.11	0.38	0.18
5.	
FSEKFPNASPLAIDLLEKMLVFDPSKRITVEEALAHPYL	MEME-5	39	0.18	0.12	0.18	0.23	--	0.22	0.24	0.19	0.22	0.2	0.13	0.26	0.11	0.26	0.41	0.17	0.17	0.14	0.24	0.2
6.	
DAKRTLREIKLLRHMDHENVI	MEME-6	21	0.17	0.25	0.19	0.19	0.22	--	0.24	0.18	0.11	0.18	0.16	0.32	0.27	0.27	0.32	0.12	0.18	0.17	0.16	0.11
7.	
TNEKVAIKKIGNAFD	MEME-7	15	0.26	0.2	0.14	0.23	0.24	0.24	--	0.3	0.19	0.25	0.28	0.25	0.31	0.26	0.24	0.18	0.35	0.23	0.12	0.22
8.	
SLTEEDIKELIWRESLEFNPEYA	MEME-8	23	0.2	0.13	0.12	0.21	0.19	0.18	0.3	--	0.15	0.23	0.21	0.26	0.18	0.32	0.27	0.21	0.19	0.14	0.17	0.11
9.	
PIGRGAYGIVCSAIN	MEME-9	15	0.28	0.25	0.13	0.2	0.22	0.11	0.19	0.15	--	0.21	0.25	0.12	0.19	0.12	0.19	0.29	0.28	0.24	0.18	0.13
10.	
SLHDINDEPICPTPFSFDFEQ	MEME-10	21	0.17	0.16	0.08	0.19	0.2	0.18	0.25	0.23	0.21	--	0.17	0.2	0.18	0.25	0.23	0.17	0.2	0.19	0.18	0.37
11.	
GVLTHGGRYVQYNVYGNIFEV	MEME-11	21	0.18	0.2	0.12	0.17	0.13	0.16	0.28	0.21	0.25	0.17	--	0.15	0.24	0.18	0.3	0.15	0.21	0.26	0.26	0.11
12.	
FIRNENARRYIKQLP	MEME-12	15	0.19	0.23	0.14	0.24	0.26	0.32	0.25	0.26	0.12	0.2	0.15	--	0.17	0.23	0.29	0.25	0.22	0.22	0.2	0.16
13.	
NWCFQVFQGLAYMHQRGYFHRDLKPENLLVSKDIIKIADFG	MEME-13	41	0.14	0.41	0.19	0.19	0.11	0.27	0.31	0.18	0.19	0.18	0.24	0.17	--	0.29	0.39	0.15	0.15	0.14	0.2	0.19
14.	
AJKDIIRPPQR	MEME-14	11	0.25	0.24	0.19	0.4	0.26	0.27	0.26	0.32	0.12	0.25	0.18	0.23	0.29	--	0.29	0.32	0.3	0.29	0.13	0.17
15.	
ELJGTPSEADL	MEME-15	11	0.21	0.25	0.27	0.28	0.41	0.32	0.24	0.27	0.19	0.23	0.3	0.29	0.39	0.29	--	0.37	0.34	0.28	0.25	0.26
16.	
KDYMEGNEPTGFLYPSAVDQFRKQFAYLEENDGKGGPVIP	MEME-16	40	0.12	0.14	0.16	0.16	0.17	0.12	0.18	0.21	0.29	0.17	0.15	0.25	0.15	0.32	0.37	--	0.15	0.19	0.24	0.17
17.	
CGVSETAEKLGNLTVGNARLPARQAFPAPMKAGGWHGQSDLFLGRSREIQPGKSFTKKVV	MEME-17	60	0.18	0.15	0.25	0.11	0.17	0.18	0.35	0.19	0.28	0.2	0.21	0.22	0.15	0.3	0.34	0.15	--	0.2	0.19	0.24
18.	
MATPVDPPNGIRSPGKHYYSMWQTLFEID	MEME-18	29	0.19	0.13	0.13	0.11	0.14	0.17	0.23	0.14	0.24	0.19	0.26	0.22	0.14	0.29	0.28	0.19	0.2	--	0.18	0.27
19.	
MDFFTEYGDANRYKI	MEME-19	15	0.21	0.17	0.41	0.38	0.24	0.16	0.12	0.17	0.18	0.18	0.26	0.2	0.2	0.13	0.25	0.24	0.19	0.18	--	0.17
20.	
SALYDPKNDTPAQVPIDLDID	MEME-20	21	0.19	0.27	0.14	0.18	0.2	0.11	0.22	0.11	0.13	0.37	0.11	0.16	0.19	0.17	0.26	0.17	0.24	0.27	0.17	--
