# Supplementary material for: Genome-Wide Bioinformatics Analysis of MAPK Gene Family in Kiwifruit (Actinidia Chinensis)
Source: Int J Mol Sci. 2018 Aug 24;19(9):2510. doi: 10.3390/ijms19092510 (PMC6164783; doi:10.3390/ijms19092510)
Supplement: Supplementary file 1 [file ijms-19-02510-s001.zip › Supplementary Material File 3.txt]

Supplementary Material File 3. The information of cis-elements in promoter sequences of MAPK genes in A. chinensis (TXT).
BBR-BPC	Achn377281	157	180	-
BBR-BPC	Achn377281	159	182	-
BBR-BPC	Achn377281	161	184	-
BBR-BPC	Achn377281	163	186	-
BBR-BPC	Achn377281	165	188	-
BBR-BPC	Achn377281	167	190	-
BBR-BPC	Achn377281	169	192	-
BBR-BPC	Achn377281	171	194	-
BBR-BPC	Achn377281	173	196	-
BBR-BPC	Achn377281	175	198	-
BBR-BPC	Achn195331	1328	1351	+
BBR-BPC	Achn195331	1330	1353	+
BBR-BPC	Achn195331	1332	1355	+
BBR-BPC	Achn195331	1334	1357	+
BBR-BPC	Achn377281	177	200	-
BBR-BPC	Achn195331	1326	1349	+
BBR-BPC	Achn195331	1336	1359	+
BBR-BPC	Achn377281	158	178	+
BBR-BPC	Achn377281	160	180	+
BBR-BPC	Achn377281	162	182	+
BBR-BPC	Achn377281	164	184	+
BBR-BPC	Achn377281	166	186	+
BBR-BPC	Achn377281	168	188	+
BBR-BPC	Achn377281	170	190	+
BBR-BPC	Achn377281	172	192	+
BBR-BPC	Achn377281	174	194	+
BBR-BPC	Achn377281	176	196	+
BBR-BPC	Achn377281	178	198	+
BBR-BPC	Achn195331	1328	1348	-
BBR-BPC	Achn195331	1330	1350	-
BBR-BPC	Achn195331	1332	1352	-
BBR-BPC	Achn195331	1334	1354	-
BBR-BPC	Achn195331	1336	1356	-
BBR-BPC	Achn082251	1477	1497	-
BBR-BPC	Achn195331	1338	1361	+
BBR-BPC	Achn195331	1338	1358	-
BBR-BPC	Achn082251	1475	1495	-
BBR-BPC	Achn377281	155	178	-
BBR-BPC	Achn377281	156	176	+
BBR-BPC	Achn082251	1477	1500	+
BBR-BPC	Achn377281	180	200	+
BBR-BPC	Achn082251	1475	1498	+
BBR-BPC	Achn195331	1340	1363	+
BBR-BPC	Achn195331	1340	1360	-
BBR-BPC	Achn195331	1326	1346	-
BBR-BPC	Achn237151	904	927	-
BBR-BPC	Achn195331	1342	1365	+
BBR-BPC	Achn237151	901	921	+
BBR-BPC	Achn195331	1324	1347	+
BBR-BPC	Achn195331	1344	1367	+
BBR-BPC	Achn237151	903	923	+
BBR-BPC	Achn082251	1479	1499	-
BBR-BPC	Achn195331	1342	1362	-
BBR-BPC	Achn074341	81	104	+
BBR-BPC	Achn074341	81	101	-
BBR-BPC	Achn237151	905	925	+
BBR-BPC	Achn377281	154	174	+
BBR-BPC	Achn237151	902	925	-
BBR-BPC	Achn377281	179	202	-
BBR-BPC	Achn082251	1473	1496	+
BBR-BPC	Achn074341	83	103	-
BBR-BPC	Achn195331	1344	1364	-
BBR-BPC	Achn146591	408	431	-
BBR-BPC	Achn146591	406	429	-
BBR-BPC	Achn237151	900	923	-
BBR-BPC	Achn074341	85	108	+
BBR-BPC	Achn146591	409	429	+
MIKC_MADS	Achn252431	803	823	+
BBR-BPC	Achn377281	153	176	-
BBR-BPC	Achn252431	815	838	-
BBR-BPC	Achn074341	79	99	-
BBR-BPC	Achn082251	1473	1493	-
BBR-BPC	Achn146591	407	427	+
BBR-BPC	Achn237151	899	919	+
BBR-BPC	Achn146591	404	427	-
BBR-BPC	Achn005721	1404	1424	+
BBR-BPC	Achn377281	182	202	+
BBR-BPC	Achn252431	819	842	-
MIKC_MADS	Achn377281	157	177	+
MIKC_MADS	Achn377281	159	179	+
MIKC_MADS	Achn377281	161	181	+
MIKC_MADS	Achn377281	163	183	+
MIKC_MADS	Achn377281	165	185	+
MIKC_MADS	Achn377281	167	187	+
MIKC_MADS	Achn377281	169	189	+
MIKC_MADS	Achn377281	171	191	+
MIKC_MADS	Achn377281	173	193	+
MIKC_MADS	Achn377281	175	195	+
MIKC_MADS	Achn377281	177	197	+
MIKC_MADS	Achn377281	179	199	+
MIKC_MADS	Achn195331	1327	1347	-
MIKC_MADS	Achn195331	1329	1349	-
MIKC_MADS	Achn195331	1331	1351	-
MIKC_MADS	Achn195331	1333	1353	-
MIKC_MADS	Achn195331	1335	1355	-
MIKC_MADS	Achn082251	1476	1496	-
BBR-BPC	Achn237151	898	921	-
BBR-BPC	Achn237151	907	927	+
BBR-BPC	Achn252431	821	844	-
BBR-BPC	Achn074341	85	105	-
BBR-BPC	Achn195331	1322	1345	+
BBR-BPC	Achn074341	79	102	+
MIKC_MADS	Achn195331	1337	1357	-
LBD	Achn195331	668	688	+
BBR-BPC	Achn132381	962	982	-
BBR-BPC	Achn252431	817	840	-
MIKC_MADS	Achn252431	805	825	+
BBR-BPC	Achn146591	143	166	+
BBR-BPC	Achn005721	1403	1426	-
BBR-BPC	Achn146591	405	425	+
BBR-BPC	Achn074341	77	100	+
C2H2	Achn146591	145	163	-
C2H2	Achn146591	151	169	-
C2H2	Achn146591	157	175	-
BBR-BPC	Achn005721	1402	1422	+
BBR-BPC	Achn132381	962	985	+
BBR-BPC	Achn377281	185	208	-
BBR-BPC	Achn146591	411	431	+
MIKC_MADS	Achn377281	181	201	+
BBR-BPC	Achn074341	75	98	+
BBR-BPC	Achn146591	296	316	+
BBR-BPC	Achn146591	293	316	-
BBR-BPC	Achn005721	1401	1424	-
TCP	Achn132381	148	160	-
BBR-BPC	Achn195331	1346	1366	-
BBR-BPC	Achn252431	805	828	-
TCP	Achn132381	146	159	-
BBR-BPC	Achn252431	809	832	-
AP2	Achn377281	181	200	-
MIKC_MADS	Achn195331	1339	1359	-
TCP	Achn132381	146	158	+
BBR-BPC	Achn146591	149	172	+
BBR-BPC	Achn146591	155	178	+
TCP	Achn132381	147	160	+
BBR-BPC	Achn005721	1399	1422	-
BBR-BPC	Achn132381	960	983	+
NAC	Achn135551	1400	1414	+
BBR-BPC	Achn252431	823	846	-
BBR-BPC	Achn377281	151	174	-
BBR-BPC	Achn252431	816	836	+
MIKC_MADS	Achn252431	801	821	+
BBR-BPC	Achn074341	83	106	+
BBR-BPC	Achn252431	811	834	-
bZIP	Achn060571	1120	1134	-
bZIP	Achn060571	1119	1136	+
BBR-BPC	Achn237151	896	919	-
BBR-BPC	Achn252431	740	763	-
LBD	Achn195331	666	686	+
TALE	Achn195331	1345	1364	-
BBR-BPC	Achn132381	964	987	+
BBR-BPC	Achn132381	966	986	-
TCP	Achn132381	147	176	+
NAC	Achn135551	1400	1414	-
BBR-BPC	Achn237151	906	929	-
ERF	Achn146591	49	63	+
ERF	Achn146591	49	63	+
BBR-BPC	Achn252431	826	846	+
bZIP	Achn060571	1120	1134	+
C2H2	Achn146591	132	150	-
BBR-BPC	Achn237151	909	929	+
MIKC_MADS	Achn195331	1343	1363	-
MIKC_MADS	Achn195331	1341	1361	-
BBR-BPC	Achn377281	181	204	-
AP2	Achn377281	187	206	-
BBR-BPC	Achn252431	801	824	-
TALE	Achn195331	1339	1358	-
TCP	Achn132381	130	159	-
C2H2	Achn146591	163	181	-
AP2	Achn377281	157	176	-
AP2	Achn377281	159	178	-
AP2	Achn377281	161	180	-
AP2	Achn377281	163	182	-
AP2	Achn377281	165	184	-
AP2	Achn377281	167	186	-
AP2	Achn377281	169	188	-
AP2	Achn377281	171	190	-
AP2	Achn377281	173	192	-
AP2	Achn377281	175	194	-
AP2	Achn377281	177	196	-
AP2	Achn377281	179	198	-
AP2	Achn195331	1328	1347	+
AP2	Achn195331	1330	1349	+
AP2	Achn195331	1332	1351	+
AP2	Achn195331	1334	1353	+
AP2	Achn195331	1336	1355	+
AP2	Achn082251	1477	1496	+
BBR-BPC	Achn252431	803	826	-
BBR-BPC	Achn252431	814	834	+
MIKC_MADS	Achn005721	1403	1423	+
BBR-BPC	Achn252431	804	824	+
C2H2	Achn146591	169	187	-
TALE	Achn377281	158	177	+
TALE	Achn377281	160	179	+
TALE	Achn377281	162	181	+
TALE	Achn377281	164	183	+
TALE	Achn377281	166	185	+
TALE	Achn377281	168	187	+
TALE	Achn377281	170	189	+
TALE	Achn377281	172	191	+
TALE	Achn377281	174	193	+
TALE	Achn377281	176	195	+
TALE	Achn377281	178	197	+
TALE	Achn377281	180	199	+
TALE	Achn195331	1327	1346	-
TALE	Achn195331	1329	1348	-
TALE	Achn195331	1331	1350	-
TALE	Achn195331	1333	1352	-
TALE	Achn195331	1335	1354	-
TALE	Achn195331	1337	1356	-
TALE	Achn082251	1476	1495	-
TALE	Achn082251	1478	1497	-
BBR-BPC	Achn132381	964	984	-
BBR-BPC	Achn146591	298	318	+
BBR-BPC	Achn146591	400	423	-
AP2	Achn005721	1403	1422	-
BBR-BPC	Achn132381	958	978	-
BBR-BPC	Achn074341	87	107	-
BBR-BPC	Achn074341	77	97	-
BBR-BPC	Achn146591	412	435	-
TALE	Achn195331	1343	1362	-
BBR-BPC	Achn146591	294	314	+
AP2	Achn195331	1338	1357	+
GRAS	Achn195331	1342	1361	+
BBR-BPC	Achn377281	246	269	-
bZIP	Achn060571	1122	1133	+
BBR-BPC	Achn377281	183	206	-
BBR-BPC	Achn252431	810	830	+
TALE	Achn146591	405	424	+
BBR-BPC	Achn074341	87	110	+
BBR-BPC	Achn005721	1406	1426	+
GRAS	Achn146591	408	427	-
BBR-BPC	Achn209161	443	466	+
BBR-BPC	Achn005721	1405	1428	-
BBR-BPC	Achn132381	958	981	+
Dof	Achn131961	1441	1461	-
TALE	Achn195331	1341	1360	-
GRAS	Achn195331	1338	1357	+
BBR-BPC	Achn146591	161	184	+
AP2	Achn135551	1116	1135	-
AP2	Achn252431	805	824	-
TALE	Achn005721	1402	1421	+
GRAS	Achn377281	157	176	-
GRAS	Achn377281	159	178	-
GRAS	Achn377281	161	180	-
GRAS	Achn377281	163	182	-
GRAS	Achn377281	165	184	-
GRAS	Achn377281	167	186	-
GRAS	Achn377281	169	188	-
GRAS	Achn377281	171	190	-
GRAS	Achn377281	173	192	-
GRAS	Achn377281	175	194	-
GRAS	Achn377281	177	196	-
GRAS	Achn377281	179	198	-
GRAS	Achn195331	1328	1347	+
GRAS	Achn195331	1330	1349	+
GRAS	Achn195331	1332	1351	+
GRAS	Achn195331	1334	1353	+
GRAS	Achn195331	1336	1355	+
GRAS	Achn082251	1477	1496	+
BBR-BPC	Achn132381	960	980	-
MIKC_MADS	Achn146591	142	162	-
BBR-BPC	Achn146591	167	190	+
ERF	Achn248791	421	440	-
BBR-BPC	Achn146591	410	433	-
AP2	Achn237151	904	923	-
GRAS	Achn195331	1326	1345	+
BBR-BPC	Achn252431	813	836	-
MIKC_MADS	Achn237151	904	924	+
Dof	Achn377281	978	998	+
AP2	Achn082251	1475	1494	+
MIKC_MADS	Achn146591	406	426	+
BBR-BPC	Achn195331	1322	1342	-
C2H2	Achn060571	1367	1385	+
ERF	Achn135551	1093	1107	+
C2H2	Achn146591	148	166	-
C2H2	Achn146591	154	172	-
C2H2	Achn146591	160	178	-
BBR-BPC	Achn252431	812	832	+
GRAS	Achn195331	1340	1359	+
BBR-BPC	Achn377281	244	267	-
TALE	Achn005721	1404	1423	+
MIKC_MADS	Achn146591	148	168	-
MIKC_MADS	Achn146591	154	174	-
MIKC_MADS	Achn146591	160	180	-
C2H2	Achn146591	129	147	-
MIKC_MADS	Achn146591	166	186	-
MIKC_MADS	Achn377281	258	278	+
BBR-BPC	Achn146591	416	439	-
BBR-BPC	Achn209161	451	471	-
MIKC_MADS	Achn252431	738	758	+
MIKC_MADS	Achn252431	799	819	+
BBR-BPC	Achn060571	1391	1414	-
Dof	Achn377281	973	993	-
ERF	Achn146591	49	65	+
AP2	Achn135551	1131	1150	-
BBR-BPC	Achn252431	824	844	+
MYB	Achn209161	296	308	-
BBR-BPC	Achn005721	1400	1420	+
MIKC_MADS	Achn146591	295	315	+
MIKC_MADS	Achn132381	961	981	-
BBR-BPC	Achn195331	1346	1369	+
AP2	Achn005721	1405	1424	-
BBR-BPC	Achn377281	149	172	-
BBR-BPC	Achn195331	1324	1344	-
C2H2	Achn146591	183	201	-
MIKC_MADS	Achn146591	172	192	-
BBR-BPC	Achn252431	822	842	+
BBR-BPC	Achn252431	806	826	+
bZIP	Achn060571	1120	1134	+
BBR-BPC	Achn074341	89	109	-
BBR-BPC	Achn146591	141	164	+
AP2	Achn195331	1326	1345	+
AP2	Achn132381	962	981	+
Dof	Achn005721	121	141	+
TALE	Achn074341	80	99	-
B3	Achn237151	936	950	+
MIKC_MADS	Achn252431	807	827	+
bZIP	Achn060571	1120	1134	+
Dof	Achn132381	501	521	+
BBR-BPC	Achn146591	403	423	+
BBR-BPC	Achn377281	254	277	-
GRAS	Achn377281	181	200	-
AP2	Achn252431	803	822	-
bZIP	Achn060571	1122	1139	-
MIKC_MADS	Achn195331	1325	1345	-
Dof	Achn131961	568	578	-
Dof	Achn025711	856	866	-
GRAS	Achn132381	962	981	+
MIKC_MADS	Achn252431	744	764	+
MIKC_MADS	Achn082251	1474	1494	-
TALE	Achn377281	182	201	+
MIKC_MADS	Achn146591	178	198	-
BBR-BPC	Achn377281	187	210	-
Dof	Achn228801	1388	1408	+
Dof	Achn005721	119	139	-
ERF	Achn195331	667	686	+
BBR-BPC	Achn005721	1398	1418	+
AP2	Achn377281	185	204	-
ERF	Achn146591	43	62	-
BBR-BPC	Achn146591	292	312	+
BBR-BPC	Achn252431	807	830	-
GRAS	Achn252431	805	824	-
GRAS	Achn252431	807	826	-
Dof	Achn252431	732	752	+
BBR-BPC	Achn252431	828	848	+
Dof	Achn252431	730	750	-
C2H2	Achn146591	180	198	-
BBR-BPC	Achn146591	398	421	-
C2H2	Achn146591	177	195	-
GRAS	Achn237151	904	923	-
MYB	Achn146591	198	212	-
BBR-BPC	Achn252431	746	769	-
BBR-BPC	Achn146591	137	160	+
Dof	Achn195331	533	553	+
MIKC_MADS	Achn146591	136	156	-
TCP	Achn005721	420	433	-
NAC	Achn135551	1400	1414	-
GRAS	Achn146591	402	421	-
BBR-BPC	Achn252431	827	850	-
TALE	Achn146591	144	163	-
TALE	Achn146591	150	169	-
TALE	Achn146591	156	175	-
ERF	Achn098501	140	154	+
ERF	Achn098501	140	154	+
GRAS	Achn082251	1479	1498	+
Dof	Achn131961	1438	1458	-
TCP	Achn005721	422	434	-
TALE	Achn252431	741	760	+
Dof	Achn377281	976	996	-
BBR-BPC	Achn377281	184	204	+
MIKC_MADS	Achn005721	1401	1421	+
ERF	Achn248791	427	441	+
TALE	Achn146591	294	313	+
AP2	Achn135551	1118	1137	-
MIKC_MADS	Achn135551	1123	1143	+
ERF	Achn248791	427	441	-
BBR-BPC	Achn252431	750	773	-
WOX	Achn098501	1402	1412	+
BBR-BPC	Achn146591	402	425	-
bHLH	Achn060571	1117	1137	+
BBR-BPC	Achn209161	453	473	-
BBR-BPC	Achn146591	291	314	-
BBR-BPC	Achn005721	1397	1420	-
TALE	Achn146591	409	428	+
TALE	Achn146591	140	159	-
MYB	Achn209161	294	308	+
bHLH	Achn060571	91	104	+
AP2	Achn252431	750	769	-
BBR-BPC	Achn252431	818	838	+
BBR-BPC	Achn195331	434	454	-
AP2	Achn209161	445	464	+
BBR-BPC	Achn146591	415	435	+
MIKC_MADS	Achn005721	1405	1425	+
BBR-BPC	Achn377281	258	281	-
MIKC_MADS	Achn025711	854	867	-
GRAS	Achn146591	297	316	-
AP2	Achn146591	408	427	-
BBR-BPC	Achn098501	1058	1081	-
ERF	Achn195331	669	689	+
TCP	Achn237151	729	738	-
MIKC_MADS	Achn074341	438	451	+
GRAS	Achn195331	1344	1363	+
C2H2	Achn146591	186	204	-
MIKC_MADS	Achn135551	1108	1128	+
GRAS	Achn005721	1403	1422	-
Dof	Achn074341	51	71	-
BBR-BPC	Achn060571	1389	1412	-
BBR-BPC	Achn146591	145	168	+
BBR-BPC	Achn146591	151	174	+
BBR-BPC	Achn146591	157	180	+
BBR-BPC	Achn146591	145	165	-
BBR-BPC	Achn146591	151	171	-
BBR-BPC	Achn146591	157	177	-
MIKC_MADS	Achn146591	408	428	+
Dof	Achn025711	851	871	-
BBR-BPC	Achn074341	89	112	+
BBR-BPC	Achn377281	186	206	+
AP2	Achn377281	183	202	-
AP2	Achn135551	1123	1142	-
BBR-BPC	Achn377281	255	275	+
BBR-BPC	Achn252431	825	848	-
AP2	Achn252431	827	846	-
TCP	Achn132381	149	158	+
BBR-BPC	Achn082251	1471	1494	+
TALE	Achn082251	1474	1493	-
GRAS	Achn146591	410	429	-
Dof	Achn228801	1386	1406	-
BBR-BPC	Achn377281	152	172	+
MIKC_MADS	Achn135551	1114	1134	+
AP2	Achn135551	1133	1152	-
ERF	Achn060571	739	766	-
AP2	Achn074341	81	100	+
MIKC_MADS	Achn377281	187	207	+
MIKC_MADS	Achn135551	1117	1137	+
ERF	Achn248791	419	439	-
NAC	Achn296271	946	960	-
BBR-BPC	Achn195331	18	38	+
ERF	Achn248791	427	446	-
BBR-BPC	Achn060571	1387	1410	-
AP2	Achn252431	831	850	-
MIKC_MADS	Achn252431	809	829	+
BBR-BPC	Achn237151	895	915	+
BBR-BPC	Achn252431	799	822	-
BBR-BPC	Achn146591	147	170	+
BBR-BPC	Achn146591	153	176	+
MIKC_MADS	Achn098501	305	325	+
C2H2	Achn146591	142	160	-
BBR-BPC	Achn252431	820	840	+
BBR-BPC	Achn252431	829	852	-
Dof	Achn252431	730	750	-
TCP	Achn237151	728	757	+
BBR-BPC	Achn074341	91	114	+
TCP	Achn237151	727	739	+
BBR-BPC	Achn209161	445	465	-
C2H2	Achn146591	138	156	-
MIKC_MADS	Achn146591	146	166	-
MIKC_MADS	Achn146591	152	172	-
MIKC_MADS	Achn146591	158	178	-
MIKC_MADS	Achn377281	260	280	+
BBR-BPC	Achn082251	1450	1470	-
Dof	Achn132381	499	519	-
AP2	Achn135551	1129	1148	-
C2H2	Achn146591	175	193	-
BBR-BPC	Achn005721	1036	1059	-
GRAS	Achn082251	1475	1494	+
AP2	Achn252431	742	761	-
BBR-BPC	Achn146591	417	437	+
Dof	Achn025711	854	874	-
C2H2	Achn146591	166	184	-
GRAS	Achn098501	1070	1089	-
Dof	Achn296271	33	53	-
MIKC_MADS	Achn146591	170	190	-
MIKC_MADS	Achn252431	800	820	+
C2H2	Achn252431	741	759	+
Dof	Achn005721	116	136	-
AP2	Achn074341	77	96	+
BBR-BPC	Achn252431	742	765	-
BBR-BPC	Achn060571	1392	1412	+
C2H2	Achn195331	1348	1366	-
TCP	Achn237151	728	741	+
AP2	Achn098501	179	198	+
BBR-BPC	Achn082251	1471	1491	-
TCP	Achn005721	340	352	-
AP2	Achn131961	1438	1457	-
TCP	Achn005721	338	351	-
BBR-BPC	Achn252431	748	771	-
C2H2	Achn195331	669	687	+
TCP	Achn005721	420	432	+
ERF	Achn135551	1095	1113	-
GRAS	Achn252431	736	755	-
TCP	Achn132381	148	157	-
TCP	Achn005721	423	432	+
AP2	Achn252431	736	755	-
BBR-BPC	Achn074341	71	94	+
C2H2	Achn146591	126	144	-
GRAS	Achn132381	966	985	+
MIKC_MADS	Achn146591	129	149	-
AP2	Achn074341	215	234	+
Dof	Achn252431	800	820	-
GRAS	Achn252431	827	846	-
ERF	Achn135551	1088	1107	+
TALE	Achn146591	162	181	-
AP2	Achn377281	979	998	-
MIKC_MADS	Achn146591	164	184	-
MIKC_MADS	Achn296271	69	89	+
C2H2	Achn146591	172	190	-
MIKC_MADS	Achn252431	750	770	+
ERF	Achn005721	1068	1095	+
ERF	Achn248791	422	442	-
ERF	Achn135551	1095	1115	+
BBR-BPC	Achn146591	173	196	+
BBR-BPC	Achn098501	1018	1038	+
C2H2	Achn135551	1114	1132	+
BBR-BPC	Achn098501	1056	1079	-
MIKC_MADS	Achn135551	1119	1139	+
GRAS	Achn074341	81	100	+
BBR-BPC	Achn195331	436	456	-
Dof	Achn005721	918	938	-
Dof	Achn005721	122	142	-
MIKC_MADS	Achn135551	1139	1159	+
Dof	Achn377281	576	596	-
TALE	Achn146591	298	317	+
BBR-BPC	Achn209161	447	470	+
Dof	Achn296271	30	50	-
AP2	Achn135551	1135	1154	-
BBR-BPC	Achn195331	16	36	+
BBR-BPC	Achn377281	150	170	+
BBR-BPC	Achn209161	451	474	+
GRAS	Achn074341	83	102	+
ERF	Achn248791	421	439	+
Dof	Achn296271	33	53	-
MIKC_MADS	Achn082251	1480	1500	-
MIKC_MADS	Achn005721	121	141	+
BBR-BPC	Achn252431	744	767	-
MIKC_MADS	Achn135551	1129	1149	+
TCP	Achn005721	421	434	+
BBR-BPC	Achn074341	73	96	+
AP2	Achn252431	678	697	+
BBR-BPC	Achn074341	75	95	-
AP2	Achn074341	71	90	+
AP2	Achn237151	906	925	-
ERF	Achn060571	752	771	-
AP2	Achn146591	410	429	-
TALE	Achn209161	1459	1478	-
BBR-BPC	Achn074341	217	240	+
Dof	Achn228801	303	323	+
AP2	Achn135551	1048	1067	-
BBR-BPC	Achn146591	413	433	+
GRAS	Achn252431	752	771	-
BBR-BPC	Achn098501	1019	1042	-
GRAS	Achn377281	258	277	-
AP2	Achn252431	813	832	-
TALE	Achn005721	1400	1419	+
Dof	Achn005721	920	940	+
BBR-BPC	Achn074341	1298	1318	+
TALE	Achn252431	745	764	+
BBR-BPC	Achn135551	1122	1142	+
C2H2	Achn252431	751	769	+
AP2	Achn252431	807	826	-
BBR-BPC	Achn377281	264	287	-
MIKC_MADS	Achn377281	264	284	+
MIKC_MADS	Achn252431	811	831	+
ERF	Achn195331	668	686	-
GRAS	Achn005721	1399	1418	-
AP2	Achn082251	1479	1498	+
C2H2	Achn146591	135	153	-
BBR-BPC	Achn252431	831	854	-
C2H2	Achn248791	1437	1455	-
BBR-BPC	Achn146591	135	158	+
Dof	Achn005721	120	140	+
GRAS	Achn005721	1401	1420	-
AP2	Achn074341	46	65	+
ERF	Achn135551	393	420	-
BBR-BPC	Achn146591	163	186	+
Dof	Achn005721	119	139	-
BBR-BPC	Achn146591	289	312	-
GRAS	Achn098501	1073	1092	-
AP2	Achn082251	1481	1500	+
BBR-BPC	Achn146591	169	192	+
TALE	Achn146591	168	187	-
ERF	Achn146591	46	64	+
Dof	Achn005721	127	147	+
Dof	Achn131961	563	583	-
ERF	Achn005721	1070	1088	-
Dof	Achn132381	499	519	-
Dof	Achn082251	1115	1135	+
Dof	Achn228801	1386	1406	-
C2H2	Achn146591	189	207	-
AP2	Achn005721	1407	1426	-
TALE	Achn146591	134	153	-
LBD	Achn146591	208	228	-
MIKC_MADS	Achn074341	80	100	-
MIKC_MADS	Achn074341	55	75	-
ERF	Achn082251	196	223	-
MIKC_MADS	Achn146591	140	160	-
AP2	Achn135551	1120	1139	-
ERF	Achn195331	665	685	+
MIKC_MADS	Achn377281	979	999	+
BBR-BPC	Achn135551	1119	1142	-
MIKC_MADS	Achn025711	849	869	+
BBR-BPC	Achn060571	661	684	+
C2H2	Achn146591	171	189	-
GRAS	Achn146591	184	203	+
C2H2	Achn252431	738	756	+
BBR-BPC	Achn060571	1393	1416	-
BBR-BPC	Achn377281	148	168	+
BBR-BPC	Achn237151	897	917	+
TALE	Achn146591	292	311	+
AP2	Achn377281	258	277	-
Dof	Achn131961	566	586	-
ERF	Achn146591	44	64	-
TALE	Achn074341	82	101	-
GRAS	Achn082251	1419	1438	+
C2H2	Achn195331	1342	1360	-
GRAS	Achn377281	187	206	-
MIKC_MADS	Achn146591	412	432	+
ERF	Achn060571	749	768	-
GRAS	Achn146591	412	431	-
GRAS	Achn209161	453	472	+
C2H2	Achn060571	1370	1388	+
BBR-BPC	Achn146591	295	318	-
AP2	Achn252431	809	828	-
ERF	Achn146591	146	165	-
ERF	Achn146591	152	171	-
ERF	Achn146591	158	177	-
Dof	Achn252431	802	822	+
MIKC_MADS	Achn146591	184	204	-
MIKC_MADS	Achn060571	1389	1409	+
MIKC_MADS	Achn252431	793	813	+
MIKC_MADS	Achn377281	967	987	+
BBR-BPC	Achn252431	795	818	-
Dof	Achn005721	125	145	-
C2H2	Achn146591	174	192	-
MIKC_MADS	Achn005721	458	478	+
Dof	Achn025711	850	870	+
GRAS	Achn098501	520	539	+
MIKC_MADS	Achn228801	302	322	+
ERF	Achn209161	986	1005	+
GRAS	Achn132381	964	983	+
MIKC_MADS	Achn131961	622	642	+
AP2	Achn377281	256	275	-
Dof	Achn074341	50	70	-
MIKC_MADS	Achn135551	1133	1153	+
BBR-BPC	Achn098501	1017	1040	-
Dof	Achn228801	1383	1403	-
BBR-BPC	Achn195331	17	40	-
BBR-BPC	Achn146591	159	182	+
GRAS	Achn135551	1112	1131	-
TALE	Achn082251	1480	1499	-
TALE	Achn146591	411	430	+
GRAS	Achn082251	1481	1500	+
MIKC_MADS	Achn146591	127	147	-
Dof	Achn252431	1341	1361	-
BBR-BPC	Achn060571	657	680	+
BBR-BPC	Achn195331	1320	1343	+
GRAS	Achn377281	155	174	-
GRAS	Achn237151	902	921	-
C2H2	Achn132381	189	207	+
AP2	Achn025711	909	928	-
C2H2	Achn252431	754	772	+
BBR-BPC	Achn146591	169	189	-
BBR-BPC	Achn237151	894	917	-
AP2	Achn082251	1473	1492	+
BBR-BPC	Achn195331	14	34	+
TALE	Achn146591	137	156	-
BBR-BPC	Achn074341	1293	1316	-
Dof	Achn135551	1130	1150	+
BBR-BPC	Achn252431	787	810	-
GRAS	Achn146591	143	162	+
AP2	Achn135551	1114	1133	-
C2H2	Achn377281	107	125	+
BBR-BPC	Achn146591	165	188	+
Dof	Achn082251	1115	1135	+
BBR-BPC	Achn195331	438	458	-
TALE	Achn252431	751	770	+
AP2	Achn098501	1058	1077	-
AP2	Achn074341	79	98	+
BBR-BPC	Achn252431	738	761	-
BBR-BPC	Achn377281	259	279	+
MIKC_MADS	Achn074341	86	106	-
LBD	Achn146591	147	167	-
LBD	Achn146591	153	173	-
LBD	Achn146591	159	179	-
BBR-BPC	Achn060571	1381	1404	-
Dof	Achn025711	854	874	-
GRAS	Achn135551	1110	1129	-
MIKC_MADS	Achn146591	176	196	-
C2H2	Achn195331	406	424	-
LBD	Achn146591	144	164	-
LBD	Achn146591	150	170	-
LBD	Achn146591	156	176	-
AP2	Achn132381	791	810	+
Dof	Achn135551	580	600	-
C2H2	Achn005721	1405	1423	+
ERF	Achn248791	424	443	-
C2H2	Achn195331	666	684	+
BBR-BPC	Achn252431	734	757	-
Dof	Achn074341	432	452	+
C2H2	Achn377281	104	122	+
TALE	Achn146591	131	150	-
C2H2	Achn060571	660	678	-
MIKC_MADS	Achn146591	179	199	-
GRAS	Achn252431	738	757	-
AP2	Achn005721	124	143	-
AP2	Achn252431	744	763	-
LBD	Achn146591	41	61	-
GRAS	Achn237151	900	919	-
C2H2	Achn146591	292	310	+
BBR-BPC	Achn146591	143	163	-
MIKC_MADS	Achn146591	130	150	-
C2H2	Achn195331	412	430	-
BBR-BPC	Achn005721	1408	1428	+
TALE	Achn209161	1462	1481	-
ERF	Achn209161	959	978	+
BBR-BPC	Achn209161	449	472	+
Dof	Achn135551	1049	1069	+
BBR-BPC	Achn146591	305	328	-
ERF	Achn098501	418	437	+
BBR-BPC	Achn252431	808	828	+
AP2	Achn060571	1393	1412	-
TALE	Achn060571	817	836	-
BBR-BPC	Achn377281	260	283	-
C2H2	Achn146591	165	183	-
MIKC_MADS	Achn135551	1125	1145	+
BBR-BPC	Achn252431	830	850	+
BBR-BPC	Achn135551	1049	1069	+
BBR-BPC	Achn146591	163	183	-
C2H2	Achn135551	1111	1129	+
BBR-BPC	Achn195331	440	460	-
TALE	Achn146591	296	315	+
GRAS	Achn146591	295	314	-
TALE	Achn252431	737	756	+
TALE	Achn252431	747	766	+
MIKC_MADS	Achn228801	290	310	+
Dof	Achn082251	1113	1133	-
BBR-BPC	Achn209161	447	467	-
BBR-BPC	Achn060571	1386	1406	+
GRAS	Achn146591	167	186	+
Dof	Achn252431	800	820	-
MIKC_MADS	Achn098501	1072	1092	+
Dof	Achn060571	1242	1262	+
BBR-BPC	Achn377281	242	265	-
MIKC_MADS	Achn209161	440	460	-
BBR-BPC	Achn252431	732	755	-
TALE	Achn146591	189	208	-
MIKC_MADS	Achn252431	740	760	+
BBR-BPC	Achn195331	1348	1368	-
TALE	Achn146591	128	147	-
GRAS	Achn195331	442	461	+
MIKC_MADS	Achn377281	975	995	+
ERF	Achn060571	902	921	-
C2H2	Achn252431	757	775	+
MIKC_MADS	Achn005721	119	139	+
BBR-BPC	Achn195331	428	451	+
AP2	Achn005721	464	483	-
MIKC_MADS	Achn146591	185	205	-
C2H2	Achn195331	415	433	-
BBR-BPC	Achn377281	265	285	+
BBR-BPC	Achn195331	432	455	+
GRAS	Achn146591	130	149	+
Dof	Achn131961	566	586	-
MIKC_MADS	Achn209161	438	458	-
GRAS	Achn209161	451	470	+
Dof	Achn005721	125	145	-
MIKC_MADS	Achn377281	970	990	+
AP2	Achn252431	795	814	-
GRAS	Achn074341	1209	1228	+
BBR-BPC	Achn060571	663	683	-
C2H2	Achn146591	184	202	-
MIKC_MADS	Achn377281	101	121	+
MIKC_MADS	Achn135551	1049	1069	+
GRAS	Achn074341	77	96	+
ERF	Achn195331	670	689	+
GRAS	Achn074341	79	98	+
BBR-BPC	Achn146591	399	419	+
MIKC_MADS	Achn025711	916	936	+
MIKC_MADS	Achn146591	173	193	-
BBR-BPC	Achn252431	802	822	+
C2H2	Achn146591	168	186	-
Dof	Achn074341	432	452	+
MIKC_MADS	Achn074341	47	67	-
GRAS	Achn146591	149	168	+
GRAS	Achn146591	155	174	+
GRAS	Achn146591	161	180	+
GRAS	Achn377281	105	124	-
BBR-BPC	Achn377281	239	259	+
BBR-BPC	Achn252431	797	820	-
TALE	Achn252431	1449	1468	-
C2H2	Achn060571	669	687	-
Dof	Achn005721	126	146	+
BBR-BPC	Achn377281	256	279	-
GRAS	Achn060571	622	641	+
GRAS	Achn135551	1129	1148	-
BBR-BPC	Achn252431	751	771	+
AP2	Achn209161	443	462	+
C2H2	Achn060571	1364	1382	+
BBR-BPC	Achn098501	1066	1089	-
Dof	Achn252431	678	698	-
BBR-BPC	Achn074341	93	113	-
BBR-BPC	Achn252431	752	775	-
BBR-BPC	Achn146591	401	421	+
AP2	Achn237151	1332	1351	-
GRAS	Achn377281	153	172	-
GRAS	Achn135551	1121	1140	-
GRAS	Achn005721	1405	1424	-
BBR-BPC	Achn195331	19	42	-
AP2	Achn146591	137	156	+
C2H2	Achn195331	727	745	+
BBR-BPC	Achn146591	139	159	-
MIKC_MADS	Achn237151	669	689	+
AP2	Achn146591	414	433	-
BBR-BPC	Achn195331	430	453	+
BBR-BPC	Achn209161	441	464	+
BBR-BPC	Achn082251	1469	1492	+
C2H2	Achn195331	730	748	+
GRAS	Achn146591	169	188	+
ERF	Achn146591	207	226	-
AP2	Achn377281	348	367	-
AP2	Achn074341	54	73	+
MIKC_MADS	Achn252431	1431	1451	-
BBR-BPC	Achn074341	217	237	-
AP2	Achn252431	793	812	-
Dof	Achn252431	800	820	+
BBR-BPC	Achn098501	1020	1040	+
MIKC_MADS	Achn005721	126	146	+
AP2	Achn252431	731	750	-
BBR-BPC	Achn060571	659	679	-
MIKC_MADS	Achn195331	536	556	+
GRAS	Achn074341	75	94	+
BBR-BPC	Achn377281	250	273	-
AP2	Achn005721	115	134	-
BBR-BPC	Achn131961	782	802	-
BBR-BPC	Achn025711	1077	1097	-
MIKC_MADS	Achn377281	262	282	+
BBR-BPC	Achn135551	1110	1133	-
BBR-BPC	Achn060571	1388	1408	+
C2H2	Achn135551	1049	1067	+
BBR-BPC	Achn135551	1126	1146	+
BBR-BPC	Achn195331	1348	1371	+
AP2	Achn074341	61	80	+
C2H2	Achn195331	403	421	-
AP2	Achn005721	117	136	-
GRAS	Achn237151	906	925	-
MIKC_MADS	Achn195331	441	461	-
BBR-BPC	Achn060571	1383	1406	-
ERF	Achn146591	52	71	-
BBR-BPC	Achn098501	1016	1036	+
BBR-BPC	Achn074341	1291	1314	-
TALE	Achn060571	1382	1401	+
BBR-BPC	Achn195331	1320	1340	-
AP2	Achn060571	1376	1395	-
ERF	Achn146591	210	229	-
AP2	Achn195331	538	557	-
C2H2	Achn195331	1345	1363	-
MIKC_MADS	Achn146591	167	187	-
BBR-BPC	Achn146591	418	441	-
BBR-BPC	Achn209161	439	462	+
BBR-BPC	Achn252431	736	759	-
BBR-BPC	Achn195331	436	459	+
MIKC_MADS	Achn296271	166	186	+
BBR-BPC	Achn209161	437	460	+
C2H2	Achn195331	1346	1364	-
AP2	Achn005721	119	138	-
AP2	Achn296271	655	674	-
MIKC_MADS	Achn209161	1447	1467	-
TALE	Achn146591	183	202	-
BBR-BPC	Achn252431	793	816	-
C2H2	Achn060571	1392	1410	+
MIKC_MADS	Achn005721	462	482	+
BBR-BPC	Achn135551	1127	1150	-
MIKC_MADS	Achn135551	1128	1148	+
GRAS	Achn195331	1324	1343	+
Dof	Achn098501	1138	1158	+
BBR-BPC	Achn195331	9	32	-
ERF	Achn146591	170	189	-
MIKC_MADS	Achn025711	847	867	+
BBR-BPC	Achn135551	1121	1144	-
GRAS	Achn195331	1346	1365	+
GRAS	Achn005721	1331	1350	-
Dof	Achn131961	568	588	+
Dof	Achn025711	856	876	+
BBR-BPC	Achn377281	241	261	+
AP2	Achn074341	217	236	+
BBR-BPC	Achn146591	297	320	-
BBR-BPC	Achn252431	762	785	-
BBR-BPC	Achn135551	1108	1131	-
GRAS	Achn132381	1362	1381	-
C2H2	Achn146591	147	165	-
C2H2	Achn146591	153	171	-
C2H2	Achn146591	159	177	-
Dof	Achn252431	805	825	+
C2H2	Achn377281	970	988	+
BBR-BPC	Achn252431	791	814	-
BBR-BPC	Achn195331	15	38	-
C2H2	Achn195331	418	436	-
C2H2	Achn074341	91	109	-
GRAS	Achn252431	831	850	-
BBR-BPC	Achn195331	424	447	+
AP2	Achn377281	981	1000	-
MIKC_MADS	Achn146591	161	181	-
MIKC_MADS	Achn228801	1387	1407	+
BBR-BPC	Achn005721	1034	1057	-
AP2	Achn098501	1066	1085	-
C2H2	Achn005721	1408	1426	+
C2H2	Achn146591	123	141	-
MIKC_MADS	Achn074341	214	234	-
BBR-BPC	Achn135551	27	47	-
BBR-BPC	Achn195331	13	36	-
GRAS	Achn135551	1050	1069	-
TALE	Achn146591	403	422	+
TALE	Achn146591	174	193	-
AP2	Achn252431	798	817	-
BBR-BPC	Achn135551	1123	1146	-
Dof	Achn377281	578	598	+
AP2	Achn146591	131	150	+
AP2	Achn146591	149	168	+
AP2	Achn146591	155	174	+
AP2	Achn146591	161	180	+
GRAS	Achn005721	458	477	-
GRAS	Achn252431	799	818	-
BBR-BPC	Achn377281	251	271	+
GRAS	Achn377281	262	281	-
BBR-BPC	Achn146591	303	326	-
TALE	Achn146591	407	426	+
MIKC_MADS	Achn377281	104	124	+
BBR-BPC	Achn135551	1046	1069	-
BBR-BPC	Achn252431	760	783	-
MIKC_MADS	Achn252431	754	774	+
BBR-BPC	Achn060571	1379	1402	-
TALE	Achn146591	180	199	-
MIKC_MADS	Achn377281	257	277	+
MIKC_MADS	Achn074341	1208	1228	-
BBR-BPC	Achn132381	956	979	+
BBR-BPC	Achn146591	420	443	-
BBR-BPC	Achn146591	190	210	-
TALE	Achn377281	259	278	+
MIKC_MADS	Achn252431	1437	1457	-
AP2	Achn074341	51	70	+
AP2	Achn005721	131	150	-
BBR-BPC	Achn146591	414	437	-
MIKC_MADS	Achn252431	1427	1447	-
AP2	Achn252431	806	825	-
Dof	Achn252431	807	827	+
MIKC_MADS	Achn146591	297	317	+
C2H2	Achn146591	181	199	-
C2H2	Achn195331	922	940	-
MIKC_MADS	Achn146591	149	169	-
MIKC_MADS	Achn146591	155	175	-
BBR-BPC	Achn248791	523	543	-
MIKC_MADS	Achn377281	969	989	+
GRAS	Achn195331	1368	1387	-
BBR-BPC	Achn195331	12	32	+
AP2	Achn074341	73	92	+
Dof	Achn135551	1126	1146	+
MIKC_MADS	Achn131961	1441	1461	+
C2H2	Achn060571	824	842	-
BBR-BPC	Achn074341	130	153	+
BBR-BPC	Achn060571	655	678	+
C2H2	Achn252431	735	753	+
Dof	Achn005721	728	748	-
GRAS	Achn135551	1117	1136	-
MIKC_MADS	Achn060571	1313	1333	-
BBR-BPC	Achn209161	455	475	-
TALE	Achn074341	74	93	-
BBR-BPC	Achn005721	226	246	+
MIKC_MADS	Achn131961	561	581	+
MIKC_MADS	Achn098501	1021	1041	+
Dof	Achn146591	178	198	-
AP2	Achn252431	808	827	-
GRAS	Achn377281	183	202	-
AP2	Achn146591	192	211	+
AP2	Achn005721	458	477	-
TALE	Achn377281	103	122	+
BBR-BPC	Achn074341	73	93	-
BBR-BPC	Achn005721	1407	1430	-
BBR-BPC	Achn135551	1109	1129	+
BBR-BPC	Achn060571	1396	1416	+
BBR-BPC	Achn146591	149	169	-
BBR-BPC	Achn146591	155	175	-
AP2	Achn098501	1068	1087	-
MIKC_MADS	Achn195331	800	820	-
AP2	Achn146591	173	192	+
AP2	Achn146591	412	431	-
TALE	Achn252431	1460	1479	-
MIKC_MADS	Achn377281	576	596	+
MIKC_MADS	Achn131961	1438	1458	+
TALE	Achn195331	665	684	+
TALE	Achn135551	1049	1068	+
BBR-BPC	Achn146591	182	205	+
Dof	Achn074341	430	450	-
C2H2	Achn195331	1340	1358	-
GRAS	Achn146591	179	198	+
MIKC_MADS	Achn237151	898	918	+
MIKC_MADS	Achn082251	1447	1467	-
TALE	Achn146591	177	196	-
BBR-BPC	Achn377281	347	367	+
BBR-BPC	Achn195331	426	449	+
MIKC_MADS	Achn074341	62	82	-
AP2	Achn377281	817	836	-
BBR-BPC	Achn135551	1106	1129	-
BBR-BPC	Achn146591	139	162	+
TALE	Achn195331	1325	1344	-
BBR-BPC	Achn146591	130	153	+
AP2	Achn195331	544	563	-
TALE	Achn252431	1445	1464	-
BBR-BPC	Achn252431	733	753	+
MIKC_MADS	Achn252431	806	826	+
C2H2	Achn252431	744	762	+
C2H2	Achn237151	907	925	+
C2H2	Achn146591	178	196	-
MIKC_MADS	Achn005721	115	135	+
BBR-BPC	Achn195331	430	450	-
BBR-BPC	Achn252431	741	761	+
C2H2	Achn146591	144	162	-
C2H2	Achn146591	150	168	-
C2H2	Achn146591	156	174	-
C2H2	Achn146591	162	180	-
AP2	Achn074341	53	72	+
BBR-BPC	Achn135551	1129	1152	-
GRAS	Achn252431	795	814	-
MIKC_MADS	Achn296271	632	652	+
BBR-BPC	Achn377281	345	365	+
MIKC_MADS	Achn252431	831	851	+
BBR-BPC	Achn135551	1102	1125	-
MIKC_MADS	Achn098501	178	198	-
BBR-BPC	Achn060571	653	676	+
MIKC_MADS	Achn296271	28	48	+
MIKC_MADS	Achn135551	1110	1130	+
C2H2	Achn252431	747	765	+
C2H2	Achn248791	1434	1452	-
BBR-BPC	Achn098501	1015	1038	-
GRAS	Achn146591	406	425	-
MIKC_MADS	Achn135551	1136	1156	+
AP2	Achn195331	543	562	-
BBR-BPC	Achn082251	1454	1474	-
AP2	Achn098501	1074	1093	-
TALE	Achn237151	903	922	+
C2H2	Achn146591	141	159	-
GRAS	Achn377281	91	110	-
GRAS	Achn146591	145	164	+
GRAS	Achn146591	151	170	+
GRAS	Achn146591	157	176	+
AP2	Achn025711	914	933	-
MIKC_MADS	Achn005721	128	148	+
BBR-BPC	Achn146591	132	155	+
BBR-BPC	Achn252431	735	755	+
AP2	Achn135551	1050	1069	-
C2H2	Achn146591	139	157	-
C2H2	Achn252431	806	824	+
AP2	Achn296271	355	374	+
C2H2	Achn060571	666	684	-
BBR-BPC	Achn252431	745	765	+
C2H2	Achn195331	409	427	-
AP2	Achn074341	43	62	+
AP2	Achn209161	439	458	+
MIKC_MADS	Achn296271	71	91	+
AP2	Achn146591	143	162	+
C2H2	Achn195331	1344	1362	-
BBR-BPC	Achn146591	186	209	+
AP2	Achn135551	1140	1159	-
C2H2	Achn005721	1403	1421	+
MIKC_MADS	Achn146591	143	163	-
MIKC_MADS	Achn228801	303	323	+
BBR-BPC	Achn377281	101	124	-
BBR-BPC	Achn252431	785	808	-
TALE	Achn377281	106	125	+
GRAS	Achn074341	85	104	+
GRAS	Achn098501	1068	1087	-
MIKC_MADS	Achn146591	400	420	+
BBR-BPC	Achn005721	1045	1065	+
BBR-BPC	Achn135551	1128	1148	+
TALE	Achn146591	290	309	+
AP2	Achn074341	49	68	+
BBR-BPC	Achn377281	245	265	+
MIKC_MADS	Achn195331	1323	1343	-
GRAS	Achn252431	1430	1449	+
BBR-BPC	Achn195331	7	30	-
AP2	Achn098501	1076	1095	-
MIKC_MADS	Achn098501	1070	1090	+
BBR-BPC	Achn132381	966	989	+
MIKC_MADS	Achn060571	1383	1403	+
MIKC_MADS	Achn005721	131	151	+
MIKC_MADS	Achn296271	347	367	-
AP2	Achn131961	1441	1460	-
C2H2	Achn005721	1333	1351	+
BBR-BPC	Achn146591	302	322	+
C2H2	Achn146591	187	205	-
C2H2	Achn146591	128	146	-
MIKC_MADS	Achn252431	1343	1363	-
GRAS	Achn135551	1123	1142	-
AP2	Achn377281	262	281	-
GRAS	Achn146591	175	194	+
AP2	Achn146591	167	186	+
MIKC_MADS	Achn074341	50	70	-
AP2	Achn005721	725	744	+
BBR-BPC	Achn146591	179	202	+
BBR-BPC	Achn377281	252	275	-
GRAS	Achn252431	744	763	-
BBR-BPC	Achn146591	300	320	+
BBR-BPC	Achn252431	737	757	+
BBR-BPC	Achn060571	665	685	-
MIKC_MADS	Achn252431	751	771	+
BBR-BPC	Achn146591	175	198	+
MIKC_MADS	Achn195331	435	455	-
MIKC_MADS	Achn237151	906	926	+
TALE	Achn146591	142	161	-
TALE	Achn209161	446	465	-
TALE	Achn025711	917	936	+
C2H2	Achn377281	101	119	+
AP2	Achn296271	631	650	-
BBR-BPC	Achn074341	219	242	+
BBR-BPC	Achn195331	434	457	+
BBR-BPC	Achn252431	764	787	-
BBR-BPC	Achn146591	421	441	+
AP2	Achn209161	1226	1245	+
GRAS	Achn060571	1385	1404	-
C2H2	Achn074341	1210	1228	-
MIKC_MADS	Achn074341	76	96	-
GRAS	Achn209161	1450	1469	+
MIKC_MADS	Achn060571	1367	1387	+
BBR-BPC	Achn146591	124	147	+
TALE	Achn074341	86	105	-
MIKC_MADS	Achn005721	118	138	+
MIKC_MADS	Achn060571	1378	1398	+
AP2	Achn377281	576	595	-
MIKC_MADS	Achn377281	95	115	+
MIKC_MADS	Achn377281	248	268	+
AP2	Achn146591	190	209	+
GRAS	Achn060571	1399	1418	-
BBR-BPC	Achn060571	896	916	-
BBR-BPC	Achn005721	223	246	-
BBR-BPC	Achn146591	184	207	+
C2H2	Achn135551	1105	1123	+
MIKC_MADS	Achn074341	1295	1315	+
GRAS	Achn146591	172	191	+
GRAS	Achn237151	908	927	-
TALE	Achn146591	165	184	-
BBR-BPC	Achn248791	511	534	+
MIKC_MADS	Achn060571	1316	1336	-
AP2	Achn082251	1448	1467	+
AP2	Achn005721	1335	1354	-
GRAS	Achn252431	801	820	-
BBR-BPC	Achn195331	878	898	-
MIKC_MADS	Achn098501	188	208	-
C2H2	Achn135551	1099	1117	+
GRAS	Achn296271	71	90	-
BBR-BPC	Achn195331	1350	1373	+
C2H2	Achn098501	1059	1077	+
C2H2	Achn209161	1461	1479	-
AP2	Achn195331	424	443	+
BBR-BPC	Achn377281	103	126	-
C2H2	Achn005721	1336	1354	+
GRAS	Achn146591	187	206	+
AP2	Achn074341	632	651	-
BBR-BPC	Achn005721	115	138	-
BBR-BPC	Achn195331	1318	1341	+
MIKC_MADS	Achn252431	1429	1449	-
C2H2	Achn074341	89	107	-
BBR-BPC	Achn074341	215	238	+
GRAS	Achn132381	968	987	+
BBR-BPC	Achn209161	445	468	+
C2H2	Achn248791	117	135	-
BBR-BPC	Achn082251	1469	1489	-
BBR-BPC	Achn146591	131	154	+
GRAS	Achn146591	163	182	+
TALE	Achn146591	191	210	-
BBR-BPC	Achn195331	11	34	-
BBR-BPC	Achn135551	1113	1136	-
GRAS	Achn074341	221	240	+
GRAS	Achn209161	445	464	+
MIKC_MADS	Achn228801	304	324	+
BBR-BPC	Achn195331	440	463	+
GRAS	Achn135551	592	611	+
BBR-BPC	Achn060571	1377	1400	-
TALE	Achn209161	1464	1483	-
BBR-BPC	Achn135551	1116	1139	-
BBR-BPC	Achn060571	1375	1398	-
GRAS	Achn146591	404	423	-
MIKC_MADS	Achn377281	93	113	+
TALE	Achn195331	1347	1366	-
BBR-BPC	Achn060571	663	686	+
GRAS	Achn252431	803	822	-
C2H2	Achn060571	657	675	-
MIKC_MADS	Achn131961	559	579	+
BBR-BPC	Achn377281	257	277	+
MIKC_MADS	Achn146591	289	309	+
AP2	Achn005721	114	133	-
AP2	Achn135551	578	597	+
GRAS	Achn146591	132	151	+
AP2	Achn060571	1263	1282	+
C2H2	Achn132381	83	101	+
TALE	Achn377281	269	288	+
GRAS	Achn377281	189	208	-
BBR-BPC	Achn060571	1395	1418	-
AP2	Achn135551	1144	1163	-
AP2	Achn195331	1372	1391	-
BBR-BPC	Achn074341	554	574	+
BBR-BPC	Achn252431	757	777	+
BBR-BPC	Achn146591	128	151	+
C2H2	Achn005721	1044	1062	+
TALE	Achn005721	1398	1417	+
AP2	Achn209161	451	470	+
BBR-BPC	Achn195331	20	40	+
BBR-BPC	Achn237151	908	931	-
C2H2	Achn074341	1416	1434	+
AP2	Achn252431	733	752	-
BBR-BPC	Achn135551	815	835	-
GRAS	Achn228801	304	323	-
TALE	Achn146591	147	166	-
TALE	Achn146591	153	172	-
TALE	Achn146591	159	178	-
C2H2	Achn131961	71	89	-
GRAS	Achn146591	126	145	+
BBR-BPC	Achn005721	1411	1434	-
C2H2	Achn060571	1373	1391	+
C2H2	Achn005721	1094	1112	-
MIKC_MADS	Achn132381	260	280	+
BBR-BPC	Achn135551	23	46	+
C2H2	Achn135551	1096	1114	+
BBR-BPC	Achn146591	161	181	-
AP2	Achn146591	176	195	+
BBR-BPC	Achn132381	970	990	-
BBR-BPC	Achn005721	1044	1067	-
BBR-BPC	Achn098501	1013	1036	-
C2H2	Achn135551	1052	1070	+
GRAS	Achn005721	1407	1426	-
TALE	Achn132381	961	980	-
AP2	Achn228801	304	323	-
GRAS	Achn195331	436	455	+
GRAS	Achn131961	1443	1462	-
C2H2	Achn005721	1047	1065	+
C2H2	Achn377281	158	176	+
C2H2	Achn377281	160	178	+
C2H2	Achn377281	162	180	+
C2H2	Achn377281	164	182	+
C2H2	Achn377281	166	184	+
C2H2	Achn377281	168	186	+
C2H2	Achn377281	170	188	+
C2H2	Achn377281	172	190	+
C2H2	Achn377281	174	192	+
C2H2	Achn377281	176	194	+
C2H2	Achn377281	178	196	+
C2H2	Achn377281	180	198	+
C2H2	Achn195331	1328	1346	-
C2H2	Achn195331	1330	1348	-
C2H2	Achn195331	1332	1350	-
C2H2	Achn195331	1334	1352	-
C2H2	Achn195331	1336	1354	-
C2H2	Achn195331	1338	1356	-
C2H2	Achn209161	1339	1357	-
C2H2	Achn082251	1477	1495	-
C2H2	Achn082251	1479	1497	-
AP2	Achn195331	545	564	-
BBR-BPC	Achn195331	529	549	+
BBR-BPC	Achn098501	1054	1077	-
GRAS	Achn146591	137	156	+
GRAS	Achn209161	447	466	+
MIKC_MADS	Achn131961	616	636	+
BBR-BPC	Achn195331	882	902	-
GRAS	Achn252431	829	848	-
BBR-BPC	Achn228801	629	652	-
BBR-BPC	Achn135551	1048	1071	-
TALE	Achn195331	1067	1086	+
GRAS	Achn237151	667	686	-
BBR-BPC	Achn146591	171	194	+
C2H2	Achn074341	83	101	-
C2H2	Achn060571	663	681	-
BBR-BPC	Achn082251	1450	1473	+
C2H2	Achn252431	800	818	+
MIKC_MADS	Achn074341	63	83	-
GRAS	Achn025711	908	927	-
BBR-BPC	Achn135551	1114	1137	-
MIKC_MADS	Achn209161	1445	1465	-
BBR-BPC	Achn098501	1068	1091	-
BBR-BPC	Achn146591	180	203	+
TALE	Achn082251	1315	1334	+
AP2	Achn209161	1460	1479	+
C2H2	Achn135551	1122	1140	+
MIKC_MADS	Achn098501	306	326	+
BBR-BPC	Achn377281	340	363	-
TALE	Achn135551	1122	1141	+
TALE	Achn082251	1308	1327	+
BBR-BPC	Achn135551	1125	1148	-
GRAS	Achn132381	960	979	+
BBR-BPC	Achn252431	754	777	-
BBR-BPC	Achn377281	975	998	-
BBR-BPC	Achn135551	1107	1127	+
GRAS	Achn252431	749	768	-
AP2	Achn082251	80	99	-
BBR-BPC	Achn146591	167	187	-
C2H2	Achn005721	314	332	+
AP2	Achn135551	21	40	+
C2H2	Achn146591	125	143	-
BBR-BPC	Achn135551	1111	1131	+
MIKC_MADS	Achn252431	1417	1437	-
MIKC_MADS	Achn195331	533	553	+
BBR-BPC	Achn098501	1022	1042	+
AP2	Achn377281	976	995	-
C2H2	Achn252431	788	806	+
GRAS	Achn132381	247	266	-
TALE	Achn195331	1349	1368	-
BBR-BPC	Achn252431	749	769	+
BBR-BPC	Achn074341	1296	1316	+
BBR-BPC	Achn146591	175	195	-
TALE	Achn237151	905	924	+
GRAS	Achn060571	1389	1408	-
C2H2	Achn195331	1354	1372	-
BBR-BPC	Achn252431	753	773	+
AP2	Achn025711	847	866	-
C2H2	Achn135551	1120	1138	+
AP2	Achn131961	620	639	-
BBR-BPC	Achn252431	743	763	+
C2H2	Achn195331	300	318	-
BBR-BPC	Achn060571	1372	1395	-
C2H2	Achn005721	1071	1089	+
MIKC_MADS	Achn252431	1428	1448	-
GRAS	Achn377281	340	359	-
GRAS	Achn131961	622	641	-
GRAS	Achn252431	833	852	-
GRAS	Achn025711	932	951	-
GRAS	Achn131961	1005	1024	+
C2H2	Achn195331	663	681	+
BBR-BPC	Achn146591	397	417	+
GRAS	Achn146591	293	312	-
GRAS	Achn252431	821	840	-
BBR-BPC	Achn005721	456	479	-
GRAS	Achn377281	256	275	-
GRAS	Achn195331	1322	1341	+
BBR-BPC	Achn135551	1117	1140	-
C2H2	Achn060571	1376	1394	+
BBR-BPC	Achn209161	449	469	-
TALE	Achn074341	76	95	-
TALE	Achn248791	132	151	-
MIKC_MADS	Achn025711	910	930	+
C2H2	Achn146591	409	427	+
BBR-BPC	Achn252431	755	775	+
TALE	Achn060571	1431	1450	-
GRAS	Achn025711	734	753	+
BBR-BPC	Achn209161	1461	1481	-
AP2	Achn296271	34	53	-
C2H2	Achn195331	916	934	-
BBR-BPC	Achn209161	441	461	-
C2H2	Achn237151	909	927	+
C2H2	Achn135551	1262	1280	+
AP2	Achn296271	350	369	+
TALE	Achn252431	820	839	+
BBR-BPC	Achn377281	240	263	-
TALE	Achn025711	913	932	+
AP2	Achn209161	449	468	+
BBR-BPC	Achn195331	523	543	+
BBR-BPC	Achn098501	1059	1079	+
C2H2	Achn195331	421	439	-
MIKC_MADS	Achn248791	1163	1183	+
TALE	Achn146591	148	167	-
TALE	Achn146591	154	173	-
TALE	Achn146591	160	179	-
BBR-BPC	Achn377281	158	187	-
BBR-BPC	Achn377281	160	189	-
BBR-BPC	Achn377281	162	191	-
BBR-BPC	Achn377281	164	193	-
BBR-BPC	Achn377281	166	195	-
BBR-BPC	Achn377281	168	197	-
BBR-BPC	Achn377281	170	199	-
BBR-BPC	Achn195331	1327	1356	+
BBR-BPC	Achn377281	156	185	-
BBR-BPC	Achn195331	1329	1358	+
BBR-BPC	Achn195331	1333	1362	+
BBR-BPC	Achn377281	172	201	-
BBR-BPC	Achn195331	1328	1351	+
BBR-BPC	Achn195331	1330	1353	+
BBR-BPC	Achn195331	1332	1355	+
BBR-BPC	Achn377281	157	180	-
BBR-BPC	Achn377281	159	182	-
BBR-BPC	Achn377281	161	184	-
BBR-BPC	Achn377281	163	186	-
BBR-BPC	Achn377281	165	188	-
BBR-BPC	Achn377281	167	190	-
BBR-BPC	Achn377281	169	192	-
BBR-BPC	Achn377281	171	194	-
BBR-BPC	Achn377281	173	196	-
BBR-BPC	Achn377281	175	198	-
BBR-BPC	Achn195331	1334	1357	+
BBR-BPC	Achn377281	177	200	-
BBR-BPC	Achn195331	1331	1360	+
BBR-BPC	Achn195331	1325	1354	+
BBR-BPC	Achn377281	174	203	-
BBR-BPC	Achn195331	1326	1349	+
BBR-BPC	Achn195331	1336	1359	+
BBR-BPC	Achn377281	158	178	+
BBR-BPC	Achn377281	160	180	+
BBR-BPC	Achn377281	162	182	+
BBR-BPC	Achn377281	164	184	+
BBR-BPC	Achn377281	166	186	+
BBR-BPC	Achn377281	168	188	+
BBR-BPC	Achn377281	170	190	+
BBR-BPC	Achn377281	172	192	+
BBR-BPC	Achn377281	174	194	+
BBR-BPC	Achn377281	176	196	+
BBR-BPC	Achn377281	178	198	+
BBR-BPC	Achn195331	1328	1348	-
BBR-BPC	Achn195331	1330	1350	-
BBR-BPC	Achn195331	1332	1352	-
BBR-BPC	Achn195331	1334	1354	-
BBR-BPC	Achn195331	1336	1356	-
BBR-BPC	Achn082251	1477	1497	-
BBR-BPC	Achn195331	1338	1361	+
BBR-BPC	Achn195331	1335	1364	+
BBR-BPC	Achn195331	1338	1358	-
BBR-BPC	Achn377281	154	183	-
BBR-BPC	Achn082251	1475	1495	-
BBR-BPC	Achn377281	155	178	-
BBR-BPC	Achn377281	176	205	-
BBR-BPC	Achn082251	1477	1500	+
BBR-BPC	Achn377281	156	176	+
BBR-BPC	Achn377281	180	200	+
BBR-BPC	Achn082251	1475	1498	+
BBR-BPC	Achn377281	152	181	-
BBR-BPC	Achn195331	1340	1363	+
BBR-BPC	Achn195331	1323	1352	+
BBR-BPC	Achn195331	1340	1360	-
BBR-BPC	Achn237151	904	927	-
BBR-BPC	Achn252431	814	843	-
BBR-BPC	Achn195331	1326	1346	-
BBR-BPC	Achn195331	1342	1365	+
BBR-BPC	Achn237151	901	921	+
BBR-BPC	Achn074341	82	111	+
BBR-BPC	Achn195331	1339	1368	+
BBR-BPC	Achn195331	1344	1367	+
BBR-BPC	Achn195331	1324	1347	+
BBR-BPC	Achn237151	903	923	+
BBR-BPC	Achn195331	1342	1362	-
BBR-BPC	Achn082251	1479	1499	-
BBR-BPC	Achn074341	81	104	+
BBR-BPC	Achn074341	81	101	-
BBR-BPC	Achn195331	1337	1366	+
BBR-BPC	Achn252431	816	845	-
BBR-BPC	Achn237151	905	925	+
BBR-BPC	Achn074341	80	109	+
BBR-BPC	Achn237151	902	925	-
BBR-BPC	Achn377281	154	174	+
BBR-BPC	Achn377281	179	202	-
BBR-BPC	Achn082251	1473	1496	+
BBR-BPC	Achn377281	178	207	-
BBR-BPC	Achn146591	401	430	-
BBR-BPC	Achn195331	1344	1364	-
BBR-BPC	Achn074341	83	103	-
BBR-BPC	Achn146591	406	429	-
BBR-BPC	Achn146591	408	431	-
BBR-BPC	Achn146591	399	428	-
BBR-BPC	Achn074341	85	108	+
BBR-BPC	Achn237151	900	923	-
MIKC_MADS	Achn377281	157	177	+
MIKC_MADS	Achn377281	159	179	+
MIKC_MADS	Achn377281	161	181	+
MIKC_MADS	Achn377281	163	183	+
MIKC_MADS	Achn377281	165	185	+
MIKC_MADS	Achn377281	167	187	+
MIKC_MADS	Achn377281	169	189	+
MIKC_MADS	Achn377281	171	191	+
MIKC_MADS	Achn377281	173	193	+
MIKC_MADS	Achn377281	175	195	+
MIKC_MADS	Achn377281	177	197	+
MIKC_MADS	Achn377281	179	199	+
MIKC_MADS	Achn195331	1327	1347	-
MIKC_MADS	Achn195331	1329	1349	-
MIKC_MADS	Achn195331	1331	1351	-
MIKC_MADS	Achn195331	1333	1353	-
MIKC_MADS	Achn195331	1335	1355	-
MIKC_MADS	Achn082251	1476	1496	-
BBR-BPC	Achn146591	409	429	+
MIKC_MADS	Achn252431	803	823	+
BBR-BPC	Achn377281	153	176	-
BBR-BPC	Achn377281	180	209	-
BBR-BPC	Achn074341	79	99	-
BBR-BPC	Achn195331	1321	1350	+
BBR-BPC	Achn252431	815	838	-
BBR-BPC	Achn082251	1473	1493	-
BBR-BPC	Achn195331	1319	1348	+
BBR-BPC	Achn146591	407	427	+
BBR-BPC	Achn252431	804	833	-
BBR-BPC	Achn146591	407	436	-
MIKC_MADS	Achn195331	1337	1357	-
BBR-BPC	Achn146591	404	427	-
BBR-BPC	Achn005721	1404	1424	+
BBR-BPC	Achn237151	899	919	+
BBR-BPC	Achn146591	409	438	-
BBR-BPC	Achn377281	182	202	+
BBR-BPC	Achn252431	819	842	-
BBR-BPC	Achn237151	898	921	-
BBR-BPC	Achn377281	150	179	-
BBR-BPC	Achn074341	76	105	+
BBR-BPC	Achn237151	907	927	+
BBR-BPC	Achn074341	85	105	-
BBR-BPC	Achn082251	1468	1497	+
BBR-BPC	Achn074341	72	101	+
BBR-BPC	Achn252431	818	847	-
BBR-BPC	Achn195331	1322	1345	+
BBR-BPC	Achn252431	821	844	-
BBR-BPC	Achn074341	79	102	+
BBR-BPC	Achn377281	249	278	-
LBD	Achn195331	668	688	+
BBR-BPC	Achn252431	810	839	-
ERF	Achn146591	41	60	-
BBR-BPC	Achn132381	962	982	-
BBR-BPC	Achn146591	395	424	-
MIKC_MADS	Achn377281	181	201	+
BBR-BPC	Achn252431	817	840	-
BBR-BPC	Achn146591	143	166	+
BBR-BPC	Achn074341	77	100	+
BBR-BPC	Achn005721	1403	1426	-
BBR-BPC	Achn146591	405	425	+
BBR-BPC	Achn237151	901	930	-
MIKC_MADS	Achn252431	805	825	+
BBR-BPC	Achn195331	1317	1346	+
C2H2	Achn146591	145	163	-
C2H2	Achn146591	151	169	-
C2H2	Achn146591	157	175	-
BBR-BPC	Achn005721	1402	1422	+
ERF	Achn146591	41	61	+
BBR-BPC	Achn237151	903	932	-
BBR-BPC	Achn132381	962	985	+
BBR-BPC	Achn237151	893	922	-
BBR-BPC	Achn146591	411	431	+
bZIP	Achn060571	1120	1134	-
BBR-BPC	Achn377281	185	208	-
BBR-BPC	Achn195331	1341	1370	+
BBR-BPC	Achn074341	84	113	+
BBR-BPC	Achn074341	75	98	+
MIKC_MADS	Achn195331	1339	1359	-
BBR-BPC	Achn252431	820	849	-
BBR-BPC	Achn146591	296	316	+
BBR-BPC	Achn005721	1401	1424	-
bHLH	Achn060571	1118	1138	-
BBR-BPC	Achn146591	293	316	-
BBR-BPC	Achn146591	403	432	-
ERF	Achn146591	47	62	-
Dof	Achn252431	730	756	+
BBR-BPC	Achn195331	1346	1366	-
TCP	Achn132381	148	160	-
BBR-BPC	Achn005721	1402	1431	-
TCP	Achn132381	146	159	-
BBR-BPC	Achn252431	808	837	-
BBR-BPC	Achn252431	745	774	-
bHLH	Achn146591	47	60	+
AP2	Achn377281	181	200	-
TCP	Achn132381	148	160	-
BBR-BPC	Achn252431	812	841	-
BBR-BPC	Achn252431	805	828	-
BBR-BPC	Achn377281	148	177	-
ERF	Achn146591	49	62	+
BBR-BPC	Achn146591	405	434	-
BBR-BPC	Achn082251	1470	1499	+
TCP	Achn132381	147	160	+
BBR-BPC	Achn005721	1399	1422	-
TCP	Achn132381	146	158	+
BBR-BPC	Achn146591	149	172	+
BBR-BPC	Achn146591	155	178	+
MIKC_MADS	Achn195331	1343	1363	-
BBR-BPC	Achn074341	86	115	+
BBR-BPC	Achn252431	809	832	-
BBR-BPC	Achn074341	70	99	+
BBR-BPC	Achn237151	899	928	-
ERF	Achn146591	48	62	-
bZIP	Achn060571	1119	1136	+
NAC	Achn135551	1400	1414	+
TCP	Achn132381	148	167	-
TCP	Achn132381	146	158	+
BBR-BPC	Achn132381	960	983	+
bZIP	Achn060571	1120	1134	-
BBR-BPC	Achn074341	83	106	+
BBR-BPC	Achn377281	151	174	-
ERF	Achn146591	47	60	-
MIKC_MADS	Achn195331	1341	1361	-
Dof	Achn005721	119	145	+
ERF	Achn146591	47	60	+
LBD	Achn195331	666	686	+
ERF	Achn146591	49	63	+
bZIP	Achn060571	1120	1134	+
BBR-BPC	Achn377281	245	274	-
BBR-BPC	Achn252431	816	836	+
BBR-BPC	Achn252431	823	846	-
ERF	Achn135551	1096	1106	+
BBR-BPC	Achn237151	896	919	-
ERF	Achn146591	47	61	+
BBR-BPC	Achn252431	740	763	-
TCP	Achn132381	147	176	+
TCP	Achn132381	148	158	-
MIKC_MADS	Achn005721	1403	1423	+
bZIP	Achn060571	1120	1134	+
BBR-BPC	Achn237151	897	926	-
BBR-BPC	Achn252431	811	834	-
BBR-BPC	Achn074341	78	107	+
BBR-BPC	Achn146591	411	440	-
BBR-BPC	Achn237151	906	929	-
MIKC_MADS	Achn252431	801	821	+
BBR-BPC	Achn132381	964	987	+
BBR-BPC	Achn237151	909	929	+
C2H2	Achn146591	132	150	-
BBR-BPC	Achn132381	966	986	-
BBR-BPC	Achn237151	895	924	-
bZIP	Achn060571	1120	1134	+
NAC	Achn135551	1400	1414	-
BBR-BPC	Achn252431	806	835	-
NAC	Achn135551	1400	1414	-
AP2	Achn377281	157	176	-
AP2	Achn377281	159	178	-
AP2	Achn377281	161	180	-
AP2	Achn377281	163	182	-
AP2	Achn377281	165	184	-
AP2	Achn377281	167	186	-
AP2	Achn377281	169	188	-
AP2	Achn377281	171	190	-
AP2	Achn377281	173	192	-
AP2	Achn377281	175	194	-
AP2	Achn377281	177	196	-
AP2	Achn377281	179	198	-
AP2	Achn195331	1328	1347	+
AP2	Achn195331	1330	1349	+
AP2	Achn195331	1332	1351	+
AP2	Achn195331	1334	1353	+
AP2	Achn195331	1336	1355	+
AP2	Achn082251	1477	1496	+
BBR-BPC	Achn252431	826	846	+
BBR-BPC	Achn146591	142	171	+
AP2	Achn005721	1403	1422	-
AP2	Achn377281	187	206	-
TCP	Achn132381	130	159	-
BBR-BPC	Achn146591	397	426	-
TCP	Achn132381	148	168	-
BBR-BPC	Achn377281	181	204	-
C2H2	Achn146591	163	181	-
AP2	Achn195331	1338	1357	+
BBR-BPC	Achn252431	801	824	-
GRAS	Achn195331	1342	1361	+
BBR-BPC	Achn146591	298	318	+
C2H2	Achn146591	169	187	-
BBR-BPC	Achn074341	87	107	-
BBR-BPC	Achn146591	400	423	-
TCP	Achn132381	139	158	+
BBR-BPC	Achn252431	814	834	+
TCP	Achn132381	148	158	+
BBR-BPC	Achn252431	803	826	-
BBR-BPC	Achn132381	964	984	-
BBR-BPC	Achn195331	1315	1344	+
BBR-BPC	Achn252431	804	824	+
BBR-BPC	Achn146591	294	314	+
BBR-BPC	Achn074341	77	97	-
BBR-BPC	Achn132381	958	978	-
BBR-BPC	Achn074341	87	110	+
GRAS	Achn146591	408	427	-
bZIP	Achn060571	1122	1133	+
BBR-BPC	Achn146591	412	435	-
GRAS	Achn195331	1338	1357	+
BBR-BPC	Achn005721	1406	1426	+
MIKC_MADS	Achn146591	142	162	-
MYB	Achn209161	297	309	+
Dof	Achn005721	115	143	+
BBR-BPC	Achn377281	183	206	-
BBR-BPC	Achn377281	246	269	-
BBR-BPC	Achn005721	1405	1428	-
MIKC_MADS	Achn237151	904	924	+
bZIP	Achn060571	1120	1134	+
MIKC_MADS	Achn146591	406	426	+
GATA	Achn146591	116	128	+
BBR-BPC	Achn252431	810	830	+
AP2	Achn237151	904	923	-
BBR-BPC	Achn209161	443	466	+
BBR-BPC	Achn146591	161	184	+
BBR-BPC	Achn132381	958	981	+
AP2	Achn135551	1116	1135	-
ERF	Achn248791	421	440	-
GRAS	Achn377281	157	176	-
GRAS	Achn377281	159	178	-
GRAS	Achn377281	161	180	-
GRAS	Achn377281	163	182	-
GRAS	Achn377281	165	184	-
GRAS	Achn377281	167	186	-
GRAS	Achn377281	169	188	-
GRAS	Achn377281	171	190	-
GRAS	Achn377281	173	192	-
GRAS	Achn377281	175	194	-
GRAS	Achn377281	177	196	-
GRAS	Achn377281	179	198	-
GRAS	Achn195331	1328	1347	+
GRAS	Achn195331	1330	1349	+
GRAS	Achn195331	1332	1351	+
GRAS	Achn195331	1334	1353	+
GRAS	Achn195331	1336	1355	+
GRAS	Achn082251	1477	1496	+
BBR-BPC	Achn146591	144	173	+
BBR-BPC	Achn146591	150	179	+
bZIP	Achn060571	1122	1133	-
Dof	Achn377281	966	994	+
GRAS	Achn195331	1326	1345	+
Dof	Achn025711	854	880	+
C2H2	Achn098501	1000	1010	+
AP2	Achn082251	1475	1494	+
BBR-BPC	Achn132381	960	980	-
BBR-BPC	Achn146591	167	190	+
GRAS	Achn195331	1340	1359	+
ERF	Achn146591	51	71	-
MIKC_MADS	Achn146591	148	168	-
MIKC_MADS	Achn146591	154	174	-
MIKC_MADS	Achn146591	160	180	-
MIKC_MADS	Achn146591	295	315	+
BBR-BPC	Achn252431	794	823	-
ERF	Achn135551	1093	1107	+
BBR-BPC	Achn377281	146	175	-
C2H2	Achn060571	1367	1385	+
BBR-BPC	Achn146591	410	433	-
ERF	Achn195331	668	688	+
ERF	Achn146591	51	63	+
ERF	Achn135551	1093	1113	-
Dof	Achn131961	1441	1461	-
C2H2	Achn248791	428	438	+
BBR-BPC	Achn146591	391	420	-
ERF	Achn135551	1087	1106	+
AP2	Achn252431	805	824	-
BBR-BPC	Achn195331	1322	1342	-
GATA	Achn146591	116	128	-
BBR-BPC	Achn195331	1343	1372	+
C2H2	Achn146591	148	166	-
C2H2	Achn146591	154	172	-
C2H2	Achn146591	160	178	-
BBR-BPC	Achn252431	813	836	-
MIKC_MADS	Achn146591	166	186	-
BBR-BPC	Achn252431	800	829	-
C2H2	Achn146591	129	147	-
BBR-BPC	Achn209161	442	471	+
ERF	Achn146591	49	65	+
BBR-BPC	Achn237151	891	920	-
ERF	Achn146591	47	61	+
BBR-BPC	Achn074341	74	103	+
AP2	Achn005721	1405	1424	-
bHLH	Achn060571	1118	1140	+
Dof	Achn377281	978	998	+
MIKC_MADS	Achn252431	738	758	+
E2F/DP	Achn098501	948	957	-
BBR-BPC	Achn377281	244	267	-
BBR-BPC	Achn060571	1391	1414	-
BBR-BPC	Achn146591	148	177	+
ERF	Achn146591	46	66	+
BBR-BPC	Achn252431	812	832	+
ERF	Achn146591	50	68	-
MIKC_MADS	Achn132381	961	981	-
BBR-BPC	Achn252431	822	851	-
TCP	Achn005721	422	434	-
BBR-BPC	Achn005721	1400	1420	+
BBR-BPC	Achn195331	1346	1369	+
BBR-BPC	Achn146591	416	439	-
ERF	Achn135551	1093	1107	+
B3	Achn131961	1448	1462	-
BBR-BPC	Achn209161	451	471	-
ERF	Achn195331	668	688	-
MYB_related	Achn025711	295	309	-
MIKC_MADS	Achn146591	172	192	-
GATA	Achn146591	118	128	-
Dof	Achn195331	531	557	+
ERF	Achn135551	1093	1107	+
bZIP	Achn060571	1120	1134	-
AP2	Achn195331	1326	1345	+
bZIP	Achn060571	1120	1134	+
bZIP	Achn060571	1122	1139	-
BBR-BPC	Achn377281	149	172	-
BBR-BPC	Achn252431	824	844	+
MIKC_MADS	Achn377281	258	278	+
Dof	Achn131961	1441	1467	+
C2H2	Achn146591	183	201	-
BBR-BPC	Achn074341	89	109	-
BBR-BPC	Achn195331	1324	1344	-
MIKC_MADS	Achn195331	1325	1345	-
bZIP	Achn060571	1123	1141	+
AP2	Achn132381	962	981	+
bZIP	Achn060571	1120	1134	+
ERF	Achn135551	1087	1106	-
BBR-BPC	Achn074341	68	97	+
BBR-BPC	Achn146591	141	164	+
MIKC_MADS	Achn252431	744	764	+
NAC	Achn135551	1399	1413	+
BBR-BPC	Achn252431	822	842	+
MYB	Achn209161	296	308	-
ERF	Achn146591	43	62	-
MIKC_MADS	Achn252431	799	819	+
MIKC_MADS	Achn082251	1474	1494	-
Dof	Achn377281	973	993	-
BBR-BPC	Achn146591	403	423	+
bHLH	Achn060571	1124	1138	-
TCP	Achn132381	139	159	+
LBD	Achn195331	670	686	-
MYB_related	Achn025711	94	108	-
MYB_related	Achn025711	527	541	-
ERF	Achn146591	44	64	-
ERF	Achn195331	667	686	+
GRAS	Achn377281	181	200	-
B3	Achn237151	936	950	+
BBR-BPC	Achn252431	806	826	+
MYB_related	Achn025711	93	111	-
MYB_related	Achn025711	526	544	-
TCP	Achn005721	422	432	-
MIKC_MADS	Achn005721	1401	1421	+
GRAS	Achn132381	962	981	+
BBR-BPC	Achn377281	254	277	-
Dof	Achn005721	116	143	+
AP2	Achn135551	1131	1150	-
FAR1	Achn237151	921	935	+
GATA	Achn074341	1435	1447	-
MIKC_MADS	Achn146591	136	156	-
MIKC_MADS	Achn146591	178	198	-
BBR-BPC	Achn005721	1398	1418	+
Dof	Achn074341	434	452	+
MYB	Achn146591	42	62	-
Dof	Achn131961	568	578	-
Dof	Achn025711	856	866	-
AP2	Achn252431	803	822	-
BBR-BPC	Achn146591	292	312	+
BBR-BPC	Achn377281	187	210	-
GRAS	Achn237151	904	923	-
ERF	Achn146591	49	62	-
ERF	Achn146591	41	61	+
TCP	Achn005721	331	350	+
MYB	Achn146591	198	212	-
AP2	Achn377281	185	204	-
ERF	Achn146591	53	72	-
TCP	Achn132381	138	158	+
Dof	Achn252431	732	752	+
ERF	Achn060571	900	920	+
Dof	Achn252431	730	750	-
Dof	Achn005721	121	141	+
Dof	Achn074341	49	76	-
ERF	Achn146591	50	63	+
BBR-BPC	Achn146591	398	421	-
C2H2	Achn146591	180	198	-
C2H2	Achn146591	177	195	-
GRAS	Achn146591	402	421	-
NAC	Achn135551	1400	1414	-
BBR-BPC	Achn146591	137	160	+
C3H	Achn131961	568	581	-
C3H	Achn025711	856	869	-
BBR-BPC	Achn252431	746	769	-
BBR-BPC	Achn237151	905	934	-
MIKC_MADS	Achn252431	807	827	+
GRAS	Achn082251	1479	1498	+
ERF	Achn146591	51	65	-
ERF	Achn248791	427	441	+
TCP	Achn005721	422	434	-
BBR-BPC	Achn252431	828	848	+
TCP	Achn005721	330	350	+
TCP	Achn005721	420	433	-
BBR-BPC	Achn252431	807	830	-
bHLH	Achn060571	1117	1137	+
BBR-BPC	Achn252431	798	827	-
Dof	Achn005721	119	139	-
Dof	Achn228801	1388	1408	+
ERF	Achn248791	427	441	-
ERF	Achn195331	668	688	+
ERF	Achn098501	138	153	-
ERF	Achn135551	1093	1107	+
ERF	Achn135551	1093	1107	+
ERF	Achn098501	140	154	+
Dof	Achn132381	501	521	+
BBR-BPC	Achn252431	827	850	-
ERF	Achn248791	426	440	-
BBR-BPC	Achn377281	184	204	+
GRAS	Achn252431	805	824	-
BBR-BPC	Achn005721	1397	1420	-
ERF	Achn005721	1071	1091	+
MIKC_MADS	Achn005721	1405	1425	+
ERF	Achn195331	666	686	-
MYB_related	Achn025711	294	312	-
ERF	Achn195331	665	685	+
bHLH	Achn060571	91	104	+
BBR-BPC	Achn146591	402	425	-
ERF	Achn195331	669	689	+
BBR-BPC	Achn252431	750	773	-
GRAS	Achn195331	1344	1363	+
AP2	Achn252431	750	769	-
BBR-BPC	Achn146591	291	314	-
GRAS	Achn252431	807	826	-
AP2	Achn135551	1118	1137	-
BBR-BPC	Achn060571	1380	1409	-
BBR-BPC	Achn146591	156	185	+
BBR-BPC	Achn146591	162	191	+
GATA	Achn146591	116	126	+
BBR-BPC	Achn252431	802	831	-
GRAS	Achn146591	297	316	-
AP2	Achn146591	408	427	-
Dof	Achn252431	800	826	+
ERF	Achn098501	140	153	+
MIKC_MADS	Achn135551	1123	1143	+
ERF	Achn195331	670	688	+
TCP	Achn237151	729	739	-
C2H2	Achn060571	824	838	-
Dof	Achn377281	976	996	-
ERF	Achn098501	138	151	+
BBR-BPC	Achn209161	453	473	-
MYB_related	Achn131961	305	323	-
GRAS	Achn005721	1403	1422	-
BBR-BPC	Achn377281	257	286	-
TCP	Achn005721	423	432	+
TCP	Achn132381	148	157	-
WOX	Achn098501	1402	1412	+
MYB	Achn082251	185	197	-
BBR-BPC	Achn252431	792	821	-
MYB	Achn248791	485	502	+
HD-ZIP	Achn005721	269	279	-
ERF	Achn135551	1087	1107	+
TCP	Achn005721	340	350	+
BBR-BPC	Achn252431	790	819	-
C2H2	Achn146591	186	204	-
Dof	Achn131961	1438	1458	-
Dof	Achn195331	533	553	+
ERF	Achn098501	138	151	-
TCP	Achn132381	147	167	-
ERF	Achn296271	95	104	+
BBR-BPC	Achn146591	415	435	+
MIKC_MADS	Achn135551	1108	1128	+
ERF	Achn248791	427	441	-
MIKC_MADS	Achn146591	408	428	+
BBR-BPC	Achn146591	415	444	-
BBR-BPC	Achn252431	818	838	+
BBR-BPC	Achn060571	1389	1412	-
MIKC_MADS	Achn025711	854	867	-
MYB	Achn209161	294	308	+
ERF	Achn135551	1092	1108	-
BBR-BPC	Achn074341	89	112	+
bHLH	Achn060571	1125	1133	+
bHLH	Achn098501	138	151	+
BBR-BPC	Achn195331	434	454	-
BBR-BPC	Achn377281	258	281	-
ERF	Achn098501	139	153	-
ERF	Achn060571	739	766	-
BBR-BPC	Achn252431	739	768	-
BBR-BPC	Achn146591	145	168	+
BBR-BPC	Achn146591	151	174	+
BBR-BPC	Achn146591	157	180	+
AP2	Achn209161	445	464	+
ERF	Achn209161	962	980	+
Dof	Achn005721	118	144	+
TCP	Achn005721	339	359	-
MYB	Achn195331	418	432	-
ERF	Achn248791	425	443	-
BBR-BPC	Achn098501	1058	1081	-
BBR-BPC	Achn146591	145	165	-
BBR-BPC	Achn146591	151	171	-
BBR-BPC	Achn146591	157	177	-
AP2	Achn377281	183	202	-
Trihelix	Achn248791	424	437	+
Dof	Achn377281	968	988	-
ERF	Achn060571	903	923	-
BBR-BPC	Achn146591	136	165	+
Dof	Achn132381	499	525	+
Dof	Achn252431	790	818	+
BBR-BPC	Achn377281	182	211	-
MIKC_MADS	Achn074341	438	451	+
ERF	Achn248791	421	441	-
ERF	Achn248791	419	439	-
TCP	Achn005721	340	352	-
TCP	Achn005721	424	433	+
ERF	Achn146591	207	227	-
TCP	Achn237151	728	757	+
AP2	Achn074341	81	100	+
ERF	Achn248791	427	446	-
GRAS	Achn146591	410	429	-
BBR-BPC	Achn377281	186	206	+
BBR-BPC	Achn252431	788	817	-
TCP	Achn005721	340	359	-
ERF	Achn248791	426	446	-
ERF	Achn146591	52	66	+
MIKC_MADS	Achn135551	1114	1134	+
AP2	Achn135551	1123	1142	-
Dof	Achn377281	967	987	+
Nin-like	Achn025711	406	424	-
NAC	Achn296271	946	960	-
ERF	Achn135551	1096	1116	+
Dof	Achn025711	851	871	-
BBR-BPC	Achn377281	255	275	+
ERF	Achn248791	421	441	-
Dof	Achn131961	568	578	-
Dof	Achn025711	856	866	-
B3	Achn131961	1447	1461	-
BBR-BPC	Achn082251	1471	1494	+
ERF	Achn098501	138	152	+
TCP	Achn237151	729	738	-
C2H2	Achn098501	999	1009	-
BBR-BPC	Achn252431	825	848	-
ERF	Achn248791	427	447	-
ERF	Achn248791	427	441	-
C2H2	Achn146591	142	160	-
BBR-BPC	Achn377281	152	172	+
ERF	Achn135551	401	415	+
BBR-BPC	Achn074341	91	114	+
ERF	Achn209161	960	980	+
Dof	Achn005721	117	144	+
ERF	Achn135551	1093	1107	+
MIKC_MADS	Achn146591	146	166	-
MIKC_MADS	Achn146591	152	172	-
MIKC_MADS	Achn146591	158	178	-
MIKC_MADS	Achn135551	1117	1137	+
ERF	Achn135551	1096	1108	-
[truncated: 1,373 more rows]
