# Supplementary material for: Genome-Wide Bioinformatics Analysis of MAPK Gene Family in Kiwifruit (Actinidia Chinensis)
Source: Int J Mol Sci. 2018 Aug 24;19(9):2510. doi: 10.3390/ijms19092510 (PMC6164783; doi:10.3390/ijms19092510)
Supplement: Supplementary file 1 [file ijms-19-02510-s001.zip › Supplementary Material File 4.xls]

## Sheet: Sheet1
	Table S4 The primer sequences of the MAPK genes in kiwifruit for quantitative RT-PCR
	Name	Forward primers (5′ to 3′)	Reverse primers (5′ to 3′)
	AcMAPK1	TGCCACCCATACTTGTCGTCTC	TGAACTTCAGTGATTCCCTCCAAATG
	AcMAPK2	ACTCCCTTGTCTCGTCTTTACCC	AAGCATTTCCTTCCACATCATCTCC
	AcMAPK3	GGTAAAGACTATGTTCAGCAGTTGTTG	CGAAAGGAGATGGGCAAGTTGG
	AcMAPK4	GCTTCCACAGTATCCAAGGCAAC	CTAGGGCACACAGGTTCTTCATTG
	AcMAPK5	TCAGTTGAAGAAGCATTAGCACATCC	TTGAGTGATAAAGCCTCCTGGTAAATC
	AcMAPK6	TTCCTCCTGCCAAATCACACG	TCTCTGAAACACCACACCCAATC
	AcMAPK7	ACTCCCTTGTCTCGTCTTTACCC	GCATTTCCGTCCACATCATCTCC
	AcMAPK8	CGTTACAGTTGATGAGGCTCTATGC	TGGATCAGGATTGAACTTCAGAGATTC
	AcMAPK9	ATCCGTCTAAGAGAATCACAGTCAC	GCTAATGTATTGGTATAGGCAGTTTCG
	AcMAPK10	GCAACACCACCGCCAAACC	TCCGAGCAGCAACCACCAC
	AcMAPK11	ATCCATCCGAACGCATATCCG	GGTAAGTGACTGCCTCCATACG
	AcMAPK12	CAGATGTTGAACTAGGGTGTTTGAATG	AGGTAGGCTCGTCGTTGATGTC
	AcMAPK13	GAACAGTCCAACCTCCATATACAACG	TCCAGGCTGAATCTCTTGAGTGC
	AcMAPK14	CTGCCACATTGAGGAGGATTCTTC	GTCCGCATTCACCACCACATAG
	AcMAPK15	ATGGAATTGATGGATCGGAAGCC	GCAGGGTGGACTTGTGGAAAC
	AcMAPK16	ATACATTAGACAACTTCCACCTTACCG	GTGCCAATGCGTCCTCAACTG
	AcMAPK17	AGTCCTTCCCTCCCAAGTTATTCC	GTCGTCAACATAGTCCACCTTCG
	AcMAPK18	GCAGTGAACCCGAGCGTGTC	GTGGAACTCCGATTGATGAATGTGG
	Actin	TGCATGAGCGATCAAGTTTCAAG	TGTCCCATGTCTGGTTGATGACT
